# Supplementary material for: Anilinium hydrogen sulfate
Source: Acta Crystallogr Sect E Struct Rep Online. 2010 Feb 13;66(Pt 3):o595–6. doi: 10.1107/S1600536810004782 (PMC2983547; doi:10.1107/S1600536810004782)
Supplement: Supplementary file 1 [file e-66-0o595-sup1.cif]

##############################################################################
###                                                                        ###
###        Electronic paper (Acta Crystallographica Section E)             ###
###                                                                        ###
##############################################################################
#                                                                            #
# This CIF contains the data in a paper accepted for publication in Acta     #
# Crystallographica Section E. It conforms to the requirements of Notes      #
# for Authors for Section E, and has been peer reviewed under the auspices   #
# of the IUCr Commission on Journals.                                        #
#                                                                            #
# Full details of the Crystallographic Information File format               #
# are given in the paper "The Crystallographic Information File (CIF):       #
# a New Standard Archive File for Crystallography" by S. R. Hall, F. H.      #
# Allen and I. D. Brown [Acta Cryst. (1991), A47, 655-685].                  #
#                                                                            #
# The current version of the core CIF dictionary is obtainable from          #
# ftp://ftp.iucr.org/pub/cif_core.dic. The current version number is 2.4.    #
#                                                                            #
# Software is freely available for graphical display of the structure(s) in  #
# this CIF.  For information consult the CIF home page http://www.iucr.org/  #
# cif/home.html                                                              #
#                                                                            #
# This file may be used for bona fide research purposes within the           #
# scientific community so long as proper attribution is given to the journal # 
# article from which it was obtained.                                        #
#                                                                            #
##############################################################################
                                             
data_I
_audit_creation_method     'WinGX routine-INITIALISE'
_journal_date_recd_electronic     2010-01-23
_journal_date_accepted     2010-02-06
_journal_name_full     'Acta Crystallographica, Section E'
_journal_year     2010
_journal_volume     66
_journal_issue      3
_journal_page_first     o595
_journal_page_last     o596
_journal_paper_category     QO
_journal_coeditor_code     DN2534
_publ_contact_author_name     'Nourredine, Benali-Cherif'
_publ_contact_author_address
;
Laboratoire des Structures, Propri\'et\'es et Interactions Inter-Atomiques.
Centre Universitaire Abbes Laghrour, Khenchela 40000, Alg\'erie
;
_publ_contact_author_email     'benalicherif@hotmail.com'
_publ_contact_author_fax     '00 (213) 32 33 19 60'
_publ_contact_author_phone     '00 (213) 32 33 19 60'
_publ_section_title
;
Anilinium hydrogen sulfate
;
loop_
    _publ_author_name
    _publ_author_address
    'Boutobba, Zina'
;
Laboratoire des Structures, Propri\'et\'es et Interactions Inter-Atomiques.
 Centre Universitaire Abbes Laghrour, Khenchela 40000,
Algeria
;
    'Direm, Amani'
;
Laboratoire des Structures, Propri\'et\'es et Interactions Inter-Atomiques.
 Centre Universitaire Abbes Laghrour, Khenchela 40000,
Algeria
;
    'Benali-Cherif, Nourredine'
;
Laboratoire des Structures, Propri\'et\'es et Interactions Inter-Atomiques.
 Centre Universitaire Abbes Laghrour, Khenchela 40000,
Algeria
;
_chemical_name_systematic     'Anilinium hydrogen sulfate'
_chemical_name_common     'Bis(anilinium hydrogensulfate)'
_chemical_formula_moiety     'C6 H8 N+, H S O4 -'
_chemical_formula_sum     'C6 H9 N O4 S'
_chemical_formula_iupac     'C6 H8 N+, H S O4 -'
_chemical_formula_weight     191.20
_chemical_melting_point     ?
_symmetry_cell_setting     'Orthorhombic'
_symmetry_space_group_name_H-M     'P c a 21'
_symmetry_space_group_name_hall     'P 2c -2ac'
loop_
    _symmetry_equiv_pos_as_xyz
    'x, y, z'
    '-x, -y, z+1/2'
    '-x+1/2, y, z+1/2'
    'x+1/2, -y, z'
_cell_length_a     14.3201(2)
_cell_length_b     9.0891(3)
_cell_length_c     12.8771(2)
_cell_angle_alpha     90.00
_cell_angle_beta     90.00
_cell_angle_gamma     90.00
_cell_volume     1676.04(7)
_cell_formula_units_Z     8
_cell_measurement_reflns_used     16963
_cell_measurement_theta_min     2.65
_cell_measurement_theta_max     29.99
_cell_measurement_temperature     293(2)
_exptl_crystal_description     prism
_exptl_crystal_colour     colourless
_exptl_crystal_size_max     0.2
_exptl_crystal_size_mid     0.15
_exptl_crystal_size_min     0.1
_exptl_crystal_density_diffrn     1.516
_exptl_crystal_density_meas     ?
_exptl_crystal_density_method     'not measured'
_exptl_crystal_F_000     800
_exptl_absorpt_coefficient_mu     0.361
_exptl_absorpt_correction_type     'none'
_exptl_absorpt_process_details     ?
_exptl_absorpt_correction_T_min     ?
_exptl_absorpt_correction_T_max     ?
_exptl_special_details
;
;
_diffrn_ambient_temperature     293(2)
_diffrn_radiation_type     MoK\a
_diffrn_radiation_wavelength     0.71073
_diffrn_radiation_source     'fine-focus sealed tube'
_diffrn_radiation_monochromator     graphite
_diffrn_measurement_device_type     ?
_diffrn_measurement_device     'Nonius KappaCCD'
_diffrn_measurement_method     '\w - \q scans'
_diffrn_detector_area_resol_mean     ?
_diffrn_reflns_number     16963
_diffrn_reflns_av_R_equivalents     0.0487
_diffrn_reflns_av_sigmaI/netI     0.0540
_diffrn_reflns_theta_min     2.65
_diffrn_reflns_theta_max     29.99
_diffrn_reflns_theta_full     29.99
_diffrn_measured_fraction_theta_max     0.991
_diffrn_measured_fraction_theta_full     0.991
_diffrn_reflns_limit_h_min     -19
_diffrn_reflns_limit_h_max     17
_diffrn_reflns_limit_k_min     -9
_diffrn_reflns_limit_k_max     12
_diffrn_reflns_limit_l_min     -18
_diffrn_reflns_limit_l_max     16
_diffrn_standards_number     ?
_diffrn_standards_interval_count     ?
_diffrn_standards_interval_time     ?
_diffrn_standards_decay_%     ?
_refine_special_details
;
Refinement of <i>F</i>^2^ against ALL reflections. The weighted <i>R</i>-factor
wR and goodness of fit <i>S</i> are based on <i>F</i>^2^, conventional
<i>R</i>-factors <i>R</i> are based on <i>F</i>, with <i>F</i> set to zero for
negative <i>F</i>^2^. The threshold expression of <i>F</i>^2^ >
\s(<i>F</i>^2^) is used only for calculating <i>R</i>-factors(gt) etc. and is
not relevant to the choice of reflections for refinement. <i>R</i>-factors
based on <i>F</i>^2^ are statistically about twice as large as those based on
<i>F</i>, and <i>R</i>- factors based on ALL data will be even larger.
;
_reflns_number_total     4641
_reflns_number_gt     3108
_reflns_threshold_expression     I>2\s(I)
_refine_ls_structure_factor_coef     Fsqd
_refine_ls_matrix_type     full
_refine_ls_R_factor_all     0.0808
_refine_ls_R_factor_gt     0.0405
_refine_ls_wR_factor_gt     0.0997
_refine_ls_wR_factor_ref     0.1172
_refine_ls_goodness_of_fit_ref     1.024
_refine_ls_restrained_S_all     1.024
_refine_ls_number_reflns     4641
_refine_ls_number_parameters     219
_refine_ls_number_restraints     1
_refine_ls_hydrogen_treatment     noref
_refine_ls_weighting_scheme     calc
_refine_ls_weighting_details
         'calc w=1/[\s^2^(Fo^2^)+(0.0622P)^2^+0.1354P] where P=(Fo^2^+2Fc^2^)/3'
_atom_sites_solution_hydrogens     geom
_atom_sites_solution_primary     direct
_atom_sites_solution_secondary     difmap
_refine_ls_shift/su_max     0.001
_refine_ls_shift/su_mean     0.000
_refine_diff_density_max     0.353
_refine_diff_density_min     -0.473
_refine_ls_extinction_method     none
_refine_ls_extinction_coef     ?
_refine_ls_abs_structure_details     'Flack (1983), 2096 Friedel pairs'
_refine_ls_abs_structure_Flack     0.08(9)
loop_
    _atom_type_symbol
    _atom_type_description
    _atom_type_scat_dispersion_real
    _atom_type_scat_dispersion_imag
    _atom_type_scat_source
    'C' 'C' 0.0033 0.0016
                         'International Tables Vol C Tables 4.2.6.8 and 6.1.1.4'
    'H' 'H' 0.0000 0.0000
                         'International Tables Vol C Tables 4.2.6.8 and 6.1.1.4'
    'N' 'N' 0.0061 0.0033
                         'International Tables Vol C Tables 4.2.6.8 and 6.1.1.4'
    'O' 'O' 0.0106 0.0060
                         'International Tables Vol C Tables 4.2.6.8 and 6.1.1.4'
    'S' 'S' 0.1246 0.1234
                         'International Tables Vol C Tables 4.2.6.8 and 6.1.1.4'
_computing_data_collection     'KappaCCD Server Software (Nonius, 1998)'
_computing_cell_refinement     'DENZO and SCALEPACK (Otwinowski & Minor, 1997)'
_computing_data_reduction     'DENZO and SCALEPACK (Otwinowski & Minor, 1997)'
_computing_structure_solution     'SIR2004 (Burla <i>et al.</i>,  2005)'
_computing_structure_refinement     'SHELXL97 (Sheldrick, 2008)'
_computing_molecular_graphics
;
ORTEPIII (Burnett & Johnson, 1996), ORTEP32 for Windows (Farrugia,
1997) and
Platon (Spek, 2009)
;
_computing_publication_material
                                   'WinGX publication routines (Farrugia, 1999)'
loop_
    _atom_site_type_symbol
    _atom_site_label
    _atom_site_fract_x
    _atom_site_fract_y
    _atom_site_fract_z
    _atom_site_U_iso_or_equiv
    _atom_site_adp_type
    _atom_site_calc_flag
    _atom_site_refinement_flags
    _atom_site_occupancy
    _atom_site_disorder_assembly
    _atom_site_disorder_group
    N N1A 0.21732(15) 0.3085(2) 0.3390(2) 0.0432(5) Uani d . 1 . .
    H H22 0.2392 0.3525 0.2823 0.065 Uiso calc R 1 . .
    H H33 0.2550 0.3273 0.3924 0.065 Uiso calc R 1 . .
    H H11 0.1603 0.3422 0.3530 0.065 Uiso calc R 1 . .
    C C1A 0.21307(19) 0.1496(3) 0.3217(3) 0.0363(7) Uani d . 1 . .
    C C2A 0.1721(3) 0.0988(4) 0.2311(3) 0.0531(8) Uani d . 1 . .
    H H2A 0.1482 0.1641 0.1823 0.064 Uiso calc R 1 . .
    C C3A 0.1676(3) -0.0512(4) 0.2153(3) 0.0626(10) Uani d . 1 . .
    H H3A 0.1398 -0.0875 0.1553 0.075 Uiso calc R 1 . .
    C C4A 0.2039(2) -0.1480(4) 0.2873(4) 0.0640(11) Uani d . 1 . .
    H H4A 0.2006 -0.2489 0.2760 0.077 Uiso calc R 1 . .
    C C5A 0.2449(3) -0.0940(4) 0.3758(3) 0.0555(9) Uani d . 1 . .
    H H5A 0.2698 -0.1588 0.4243 0.067 Uiso calc R 1 . .
    C C6A 0.2493(3) 0.0551(4) 0.3931(3) 0.0458(7) Uani d . 1 . .
    H H6A 0.2770 0.0912 0.4533 0.055 Uiso calc R 1 . .
    N N1B 0.52868(13) 0.2975(2) 0.5035(2) 0.0403(5) Uani d . 1 . .
    H H1 0.5861 0.3342 0.4989 0.061 Uiso calc R 1 . .
    H H2 0.4989 0.3397 0.5564 0.061 Uiso calc R 1 . .
    H H3 0.4978 0.3154 0.4448 0.061 Uiso calc R 1 . .
    C C1B 0.53385(18) 0.1390(3) 0.5207(2) 0.0330(6) Uani d . 1 . .
    C C2B 0.5767(2) 0.0855(4) 0.6081(3) 0.0498(8) Uani d . 1 . .
    H H2B 0.6015 0.1493 0.6573 0.060 Uiso calc R 1 . .
    C C3B 0.5824(3) -0.0655(4) 0.6217(4) 0.0622(10) Uani d . 1 . .
    H H3B 0.6104 -0.1037 0.6810 0.075 Uiso calc R 1 . .
    C C4B 0.5467(3) -0.1590(4) 0.5479(4) 0.0622(11) Uani d . 1 . .
    H H4B 0.5521 -0.2602 0.5568 0.075 Uiso calc R 1 . .
    C C5B 0.5030(3) -0.1046(4) 0.4610(4) 0.0599(11) Uani d . 1 . .
    H H5B 0.4775 -0.1685 0.4122 0.072 Uiso calc R 1 . .
    C C6B 0.4973(3) 0.0456(4) 0.4468(3) 0.0453(7) Uani d . 1 . .
    H H6B 0.4688 0.0836 0.3877 0.054 Uiso calc R 1 . .
    S S1A 0.47642(6) 0.50293(6) 0.27815(5) 0.0354(3) Uani d . 1 . .
    O O1A 0.53917(14) 0.5609(3) 0.3548(2) 0.0588(5) Uani d . 1 . .
    O O2A 0.43955(15) 0.3610(2) 0.30490(17) 0.0501(5) Uani d . 1 . .
    O O3A 0.5129(3) 0.5072(3) 0.1721(3) 0.0610(11) Uani d . 1 . .
    O O4A 0.39386(13) 0.6139(2) 0.27837(19) 0.0492(5) Uani d . 1 . .
    H H4 0.3495 0.5784 0.2468 0.074 Uiso d R 1 . .
    S S1B 0.22562(6) 0.50860(7) 0.06533(5) 0.0340(3) Uani d . 1 . .
    O O1B 0.29288(13) 0.5696(2) -0.00469(18) 0.0543(5) Uani d . 1 . .
    O O2B 0.18378(13) 0.3739(2) 0.02858(18) 0.0477(5) Uani d . 1 . .
    O O3B 0.2609(3) 0.4930(2) 0.1701(3) 0.0570(10) Uani d . 1 . .
    O O4B 0.14771(13) 0.6268(2) 0.0699(2) 0.0493(5) Uani d . 1 . .
    H H44 0.1067 0.6000 0.1100 0.074 Uiso d R 1 . .
loop_
    _atom_site_aniso_label
    _atom_site_aniso_U_11
    _atom_site_aniso_U_22
    _atom_site_aniso_U_33
    _atom_site_aniso_U_12
    _atom_site_aniso_U_13
    _atom_site_aniso_U_23
    N1A 0.0488(13) 0.0354(12) 0.0452(12) 0.0039(9) -0.0019(9) -0.0050(10)
    C1A 0.0319(14) 0.0339(15) 0.0431(16) 0.0026(11) 0.0016(12) -0.0062(12)
    C2A 0.0594(19) 0.0502(19) 0.0496(18) 0.0050(16) -0.0107(17) -0.0079(17)
    C3A 0.069(2) 0.055(2) 0.063(3) -0.001(2) -0.0126(19) -0.023(2)
    C4A 0.0542(19) 0.0386(19) 0.099(3) -0.0010(14) 0.007(2) -0.022(2)
    C5A 0.0558(18) 0.0426(17) 0.068(3) 0.0087(16) -0.0002(19) 0.0097(17)
    C6A 0.0451(15) 0.045(2) 0.0471(18) -0.0003(18) -0.0043(14) -0.0026(16)
    N1B 0.0429(11) 0.0348(12) 0.0433(11) -0.0024(9) 0.0007(9) -0.0008(10)
    C1B 0.0320(14) 0.0303(14) 0.0366(15) -0.0033(10) 0.0044(11) 0.0006(11)
    C2B 0.0532(18) 0.0478(18) 0.0483(17) 0.0025(15) -0.0088(16) 0.0018(15)
    C3B 0.062(2) 0.058(3) 0.067(2) 0.008(2) 0.003(2) 0.024(2)
    C4B 0.0561(19) 0.0345(18) 0.096(3) -0.0007(15) 0.021(2) 0.0099(19)
    C5B 0.0511(18) 0.045(2) 0.084(3) -0.0072(17) 0.004(2) -0.0201(19)
    C6B 0.0410(15) 0.0461(19) 0.0487(19) -0.0017(18) -0.0040(14) -0.0100(17)
    S1A 0.0319(6) 0.0352(5) 0.0392(6) -0.0012(2) -0.0005(5) 0.0038(2)
    O1A 0.0503(12) 0.0554(14) 0.0705(14) -0.0116(11) -0.0226(10) 0.0051(12)
    O2A 0.0625(13) 0.0365(11) 0.0514(12) -0.0065(10) -0.0036(10) 0.0067(8)
    O3A 0.058(2) 0.075(2) 0.050(2) 0.0183(11) 0.0188(19) 0.0205(10)
    O4A 0.0391(10) 0.0430(11) 0.0655(13) 0.0065(8) -0.0047(9) -0.0081(10)
    S1B 0.0305(6) 0.0341(5) 0.0374(5) -0.0020(2) 0.0013(4) -0.0020(3)
    O1B 0.0427(11) 0.0621(16) 0.0580(13) -0.0112(10) 0.0141(9) 0.0022(12)
    O2B 0.0499(11) 0.0368(10) 0.0564(12) -0.0074(9) 0.0048(9) -0.0099(9)
    O3B 0.0476(18) 0.073(2) 0.050(2) -0.0086(10) -0.0119(18) 0.0084(10)
    O4B 0.0470(11) 0.0379(11) 0.0630(12) 0.0054(9) 0.0082(10) 0.0013(10)
_geom_special_details
;
All esds (except the esd in the dihedral angle between two l.s. planes) are
estimated using the full covariance matrix. The cell esds are taken into
account individually in the estimation of esds in distances, angles and
torsion angles; correlations between esds in cell parameters are only used
when they are defined by crystal symmetry. An approximate (isotropic)
treatment of cell esds is used for estimating esds involving l.s. planes.
;
loop_
    _geom_bond_atom_site_label_1
    _geom_bond_atom_site_label_2
    _geom_bond_site_symmetry_2
    _geom_bond_distance
    _geom_bond_publ_flag
    N1A C1A . 1.462(4) ?
    N1A H22 . 0.8900 ?
    N1A H33 . 0.8900 ?
    N1A H11 . 0.8900 ?
    C1A C6A . 1.361(5) ?
    C1A C2A . 1.385(5) ?
    C2A C3A . 1.380(5) ?
    C2A H2A . 0.9300 ?
    C3A C4A . 1.380(6) ?
    C3A H3A . 0.9300 ?
    C4A C5A . 1.372(6) ?
    C4A H4A . 0.9300 ?
    C5A C6A . 1.375(4) ?
    C5A H5A . 0.9300 ?
    C6A H6A . 0.9300 ?
    N1B C1B . 1.460(3) ?
    N1B H1 . 0.8900 ?
    N1B H2 . 0.8900 ?
    N1B H3 . 0.8900 ?
    C1B C2B . 1.371(4) ?
    C1B C6B . 1.378(4) ?
    C2B C3B . 1.386(6) ?
    C2B H2B . 0.9300 ?
    C3B C4B . 1.373(6) ?
    C3B H3B . 0.9300 ?
    C4B C5B . 1.374(6) ?
    C4B H4B . 0.9300 ?
    C5B C6B . 1.380(4) ?
    C5B H5B . 0.9300 ?
    C6B H6B . 0.9300 ?
    S1A O1A . 1.435(2) ?
    S1A O2A . 1.436(2) ?
    S1A O3A . 1.463(4) ?
    S1A O4A . 1.554(2) ?
    O4A H4 . 0.8201 ?
    S1B O1B . 1.431(2) ?
    S1B O2B . 1.4430(19) ?
    S1B O3B . 1.448(4) ?
    S1B O4B . 1.550(2) ?
    O4B H44 . 0.8200 ?
loop_
    _geom_angle_atom_site_label_1
    _geom_angle_atom_site_label_2
    _geom_angle_atom_site_label_3
    _geom_angle_site_symmetry_1
    _geom_angle_site_symmetry_3
    _geom_angle
    _geom_angle_publ_flag
    C1A N1A H22 . . 109.5 ?
    C1A N1A H33 . . 109.5 ?
    H22 N1A H33 . . 109.5 ?
    C1A N1A H11 . . 109.5 ?
    H22 N1A H11 . . 109.5 ?
    H33 N1A H11 . . 109.5 ?
    C6A C1A C2A . . 121.4(3) ?
    C6A C1A N1A . . 120.3(3) ?
    C2A C1A N1A . . 118.4(3) ?
    C3A C2A C1A . . 118.2(3) ?
    C3A C2A H2A . . 120.9 ?
    C1A C2A H2A . . 120.9 ?
    C2A C3A C4A . . 120.9(3) ?
    C2A C3A H3A . . 119.6 ?
    C4A C3A H3A . . 119.6 ?
    C5A C4A C3A . . 119.4(3) ?
    C5A C4A H4A . . 120.3 ?
    C3A C4A H4A . . 120.3 ?
    C4A C5A C6A . . 120.5(3) ?
    C4A C5A H5A . . 119.8 ?
    C6A C5A H5A . . 119.8 ?
    C1A C6A C5A . . 119.6(3) ?
    C1A C6A H6A . . 120.2 ?
    C5A C6A H6A . . 120.2 ?
    C1B N1B H1 . . 109.5 ?
    C1B N1B H2 . . 109.5 ?
    H1 N1B H2 . . 109.5 ?
    C1B N1B H3 . . 109.5 ?
    H1 N1B H3 . . 109.5 ?
    H2 N1B H3 . . 109.5 ?
    C2B C1B C6B . . 121.2(3) ?
    C2B C1B N1B . . 119.8(3) ?
    C6B C1B N1B . . 119.0(3) ?
    C1B C2B C3B . . 118.8(3) ?
    C1B C2B H2B . . 120.6 ?
    C3B C2B H2B . . 120.6 ?
    C4B C3B C2B . . 120.2(3) ?
    C4B C3B H3B . . 119.9 ?
    C2B C3B H3B . . 119.9 ?
    C3B C4B C5B . . 120.7(4) ?
    C3B C4B H4B . . 119.7 ?
    C5B C4B H4B . . 119.7 ?
    C4B C5B C6B . . 119.4(3) ?
    C4B C5B H5B . . 120.3 ?
    C6B C5B H5B . . 120.3 ?
    C1B C6B C5B . . 119.7(3) ?
    C1B C6B H6B . . 120.2 ?
    C5B C6B H6B . . 120.2 ?
    O1A S1A O2A . . 113.28(16) ?
    O1A S1A O3A . . 114.1(2) ?
    O2A S1A O3A . . 112.27(15) ?
    O1A S1A O4A . . 103.72(14) ?
    O2A S1A O4A . . 107.62(12) ?
    O3A S1A O4A . . 104.85(16) ?
    S1A O4A H4 . . 109.5 ?
    O1B S1B O2B . . 113.68(16) ?
    O1B S1B O3B . . 113.0(2) ?
    O2B S1B O3B . . 111.55(14) ?
    O1B S1B O4B . . 103.86(13) ?
    O2B S1B O4B . . 107.56(12) ?
    O3B S1B O4B . . 106.47(17) ?
    S1B O4B H44 . . 109.5 ?
loop_
    _geom_torsion_atom_site_label_1
    _geom_torsion_atom_site_label_2
    _geom_torsion_atom_site_label_3
    _geom_torsion_atom_site_label_4
    _geom_torsion_site_symmetry_1
    _geom_torsion_site_symmetry_2
    _geom_torsion_site_symmetry_3
    _geom_torsion_site_symmetry_4
    _geom_torsion
    _geom_torsion_publ_flag
    C6A C1A C2A C3A . . . . 0.9(5) ?
    N1A C1A C2A C3A . . . . -179.6(3) ?
    C1A C2A C3A C4A . . . . -0.7(5) ?
    C2A C3A C4A C5A . . . . 0.0(6) ?
    C3A C4A C5A C6A . . . . 0.4(6) ?
    C2A C1A C6A C5A . . . . -0.4(5) ?
    N1A C1A C6A C5A . . . . -180.0(3) ?
    C4A C5A C6A C1A . . . . -0.2(5) ?
    C6B C1B C2B C3B . . . . -0.4(4) ?
    N1B C1B C2B C3B . . . . -178.8(3) ?
    C1B C2B C3B C4B . . . . 0.9(4) ?
    C2B C3B C4B C5B . . . . -1.6(5) ?
    C3B C4B C5B C6B . . . . 1.7(6) ?
    C2B C1B C6B C5B . . . . 0.5(5) ?
    N1B C1B C6B C5B . . . . 178.9(3) ?
    C4B C5B C6B C1B . . . . -1.1(5) ?
loop_
    _geom_hbond_atom_site_label_D
    _geom_hbond_atom_site_label_H
    _geom_hbond_atom_site_label_A
    _geom_hbond_site_symmetry_A
    _geom_hbond_distance_DH
    _geom_hbond_distance_HA
    _geom_hbond_distance_DA
    _geom_hbond_angle_DHA
    N1A H11 O1A 4_465 0.890 1.946 2.821(2) 167.38
    N1B H2 O3A 2_665 0.890 2.046 2.867(3) 152.79
    N1A H33 O2B 3_555 0.890 2.006 2.884(3) 168.60
    N1B H3 O1A . 0.890 2.583 3.069(3) 115.14
    N1B H3 O2A . 0.890 2.029 2.916(3) 174.49
    N1A H22 O3B . 0.890 1.953 2.817(4) 163.16
    O4A H4 O3B . 0.820 1.786 2.603(4) 174.56
    O4B H44 O3A 4_465 0.820 1.841 2.635(4) 162.51
    N1B H1 O1B 2_665 0.890 1.941 2.828(3) 174.68
