# Supplementary material for: Anilinium hydrogen sulfate
Source: Acta Crystallogr Sect E Struct Rep Online. 2010 Feb 13;66(Pt 3):o595–6. doi: 10.1107/S1600536810004782 (PMC2983547; doi:10.1107/S1600536810004782)
Supplement: Supplementary file 2 [file e-66-0o595-Isup2.hkl]

#
# h,k,l, Fc-squared, Fo-squared, sigma(Fo-squared) and status flag
#
data_I
_shelx_title ' al-s-an in P c 21 b'
_shelx_refln_list_code          4
_shelx_F_calc_maximum      132.82
_exptl_crystal_F_000       800.00
_reflns_d_resolution_high  0.7110
 
loop_
 _symmetry_equiv_pos_as_xyz
 'x, y, z'
 '-x, -y, z+1/2'
 '-x+1/2, y, z+1/2'
 'x+1/2, -y, z'
 
_cell_length_a    14.3201
_cell_length_b     9.0891
_cell_length_c    12.8771
_cell_angle_alpha  90.000
_cell_angle_beta   90.000
_cell_angle_gamma  90.000
 
_shelx_F_squared_multiplier     1.000
 
loop_
 _refln_index_h
 _refln_index_k
 _refln_index_l
 _refln_F_squared_calc
 _refln_F_squared_meas
 _refln_F_squared_sigma
 _refln_observed_status
   0   0 -18      245.39      169.18     29.90 o
   0   1 -18       73.68       11.07     16.54 o
   1   1 -18        0.03      -26.64     26.64 o
   2   0 -17        7.82        6.86     11.55 o
   4   0 -17        0.99        3.33     19.43 o
   6   0 -17       21.15      -15.94     15.94 o
   1   1 -17        0.64       -7.82      8.43 o
   2   1 -17       19.56       15.69     10.12 o
   3   1 -17        9.19        3.54     13.01 o
   4   1 -17        0.79       -1.35     10.78 o
   5   1 -17        0.98       -4.36     11.48 o
   6   1 -17       59.08      -13.00     13.00 o
   1   2 -17        7.03       -3.33     11.48 o
   2   2 -17       16.46        7.12     12.51 o
   3   2 -17        4.61        8.58     11.81 o
   4   2 -17        1.59       11.57     12.20 o
   5   2 -17        1.69       -1.51     11.46 o
   1   3 -17        2.52        9.35     15.44 o
   2   3 -17       18.72       14.07     13.55 o
   3   3 -17        0.75        5.88     14.39 o
   4   3 -17        0.18       -8.40     10.55 o
   5   3 -17        3.43      -22.52     22.52 o
   1   4 -17        1.81       -5.10     15.12 o
   2   4 -17        6.99       48.31     46.40 o
   0   0 -16       20.04       23.40     16.35 o
   2   0 -16      123.82      130.38     15.52 o
   4   0 -16       29.65       19.95     23.75 o
   6   0 -16       76.67       29.93     18.74 o
   8   0 -16       12.12        2.42     13.09 o
   0   1 -16        2.55        3.63     10.10 o
   1   1 -16        6.54        3.80      7.15 o
   2   1 -16      171.19      177.24     10.54 o
   3   1 -16       25.24       12.81     15.60 o
   4   1 -16       23.21        7.48     12.48 o
   5   1 -16        0.04       -8.22     15.91 o
   6   1 -16       38.34       31.91     18.99 o
   7   1 -16       10.99       -2.24      7.84 o
   8   1 -16        9.76        3.06     22.58 o
   9   1 -16        5.20      -20.45     20.45 o
   0   2 -16        0.88        3.13     12.96 o
   1   2 -16       22.89       24.85     10.22 o
   2   2 -16      212.63      235.17     16.49 o
   3   2 -16        4.20        1.58      7.93 o
   4   2 -16        2.94        1.55      7.91 o
   5   2 -16        2.87       -2.34     10.58 o
   6   2 -16       65.27       47.61     15.00 o
   7   2 -16       12.26      -11.31     11.31 o
   8   2 -16        1.49        1.75     14.11 o
   0   3 -16        0.27       22.81     18.06 o
   1   3 -16        3.04        5.88     11.28 o
   2   3 -16      334.83      348.64     18.70 o
   3   3 -16       26.55       31.22      8.60 o
   4   3 -16        0.81        8.74     10.95 o
   5   3 -16        3.08       10.94     13.81 o
   6   3 -16       66.20       60.65     15.65 o
   7   3 -16        6.41       -8.97      9.58 o
   8   3 -16        3.14       10.54     16.57 o
   0   4 -16        4.07        0.96     11.94 o
   1   4 -16        0.11        1.00     11.73 o
   2   4 -16      100.72      135.74     17.17 o
   3   4 -16        0.02        6.26      9.67 o
   4   4 -16        0.04        8.78     12.34 o
   5   4 -16        8.76        4.71      7.18 o
   6   4 -16       23.33       12.55     13.26 o
   7   4 -16        3.15       -4.60     34.31 o
   0   5 -16        0.38        8.86     19.46 o
   1   5 -16        3.91       28.27     15.85 o
   2   5 -16       70.27       97.88     17.10 o
   3   5 -16       10.99       17.15     16.20 o
   4   5 -16       15.51       21.57     15.35 o
   5   5 -16       16.77        9.76     29.99 o
   2   0 -15        2.52       -0.38      8.50 o
   4   0 -15       54.09       46.81     13.52 o
   6   0 -15       43.69       35.40     13.30 o
   8   0 -15      213.23      151.99     31.21 o
  10   0 -15      141.73      187.76     31.73 o
   1   1 -15       21.00       24.60      7.08 o
   2   1 -15       17.16       14.82      6.16 o
   3   1 -15       17.74        9.39      7.40 o
   4   1 -15       89.42       91.51      9.02 o
   5   1 -15        4.05       51.91    316.10 o
   6   1 -15       15.76        6.70      8.06 o
   7   1 -15        5.32        0.16     10.75 o
   8   1 -15      117.77      109.31     29.01 o
   9   1 -15        8.81       -4.83     14.00 o
  10   1 -15       25.05       26.22     13.67 o
  11   1 -15        2.87      -29.09     29.09 o
   1   2 -15        9.36       18.04      8.32 o
   2   2 -15        1.29       11.68      6.84 o
   3   2 -15       16.40       12.46      9.92 o
   4   2 -15       39.71       53.08      9.72 o
   5   2 -15        5.19        2.94     11.89 o
   6   2 -15       31.55       17.69     29.26 o
   7   2 -15       21.70       21.47     11.10 o
   8   2 -15      102.35       93.38     66.00 o
   9   2 -15        4.20        9.35     16.64 o
  10   2 -15       51.95       33.84     16.04 o
   1   3 -15       15.37        5.25      8.71 o
   2   3 -15       21.81       17.66      9.20 o
   3   3 -15        8.37       -7.24      9.63 o
   4   3 -15       35.21       31.86      7.71 o
   5   3 -15        1.78        1.68     10.22 o
   6   3 -15       97.23       90.25     18.56 o
   7   3 -15        0.15      -12.80     12.80 o
   8   3 -15      108.56       40.81     15.92 o
   9   3 -15        2.77      -10.36     10.36 o
  10   3 -15       70.19       55.11     24.34 o
   1   4 -15        5.03        6.39     21.17 o
   2   4 -15        7.37       16.12      7.84 o
   3   4 -15       11.71       13.53      8.39 o
   4   4 -15      130.26      136.00     28.72 o
   5   4 -15       12.15       20.70      9.64 o
   6   4 -15       33.50       10.21     11.51 o
   7   4 -15        1.58        0.06     10.89 o
   8   4 -15      124.62       92.06     25.58 o
   9   4 -15       18.80        9.41     18.17 o
   1   5 -15        2.77        2.22     10.29 o
   2   5 -15        2.92       12.96     13.11 o
   3   5 -15        0.65      -11.73     13.38 o
   4   5 -15       54.13       44.92     12.44 o
   5   5 -15        2.07       -1.16      8.87 o
   6   5 -15       53.21       26.41     12.20 o
   7   5 -15       11.39      -11.20     14.61 o
   8   5 -15      202.76      117.79     86.58 o
   1   6 -15        0.66        1.58     10.20 o
   2   6 -15       20.64       21.84     11.90 o
   3   6 -15        2.79       12.51     10.18 o
   4   6 -15       59.19       44.23     15.71 o
   5   6 -15        4.44       13.90     10.45 o
   6   6 -15       65.41        1.71     11.90 o
   1   7 -15        0.83       -2.77     12.64 o
   2   7 -15        1.25       -9.58     13.08 o
   0   0 -14      226.17      246.76     24.43 o
   2   0 -14       18.42       17.58     10.03 o
   4   0 -14       58.72       35.00     13.58 o
   6   0 -14       65.24       51.72     18.21 o
   8   0 -14        8.60       -1.49     10.10 o
  10   0 -14        4.34      -20.08     20.08 o
  12   0 -14       73.65       22.47     25.98 o
   0   1 -14      788.22      804.43     30.92 o
   1   1 -14       58.84       53.66      6.35 o
   2   1 -14        0.07       -4.50      5.13 o
   3   1 -14        6.64       18.30      8.14 o
   4   1 -14      300.66      303.91     17.67 o
   5   1 -14       13.41        9.16      7.49 o
   6   1 -14       25.66       23.74      9.76 o
   7   1 -14        3.75        2.68      9.88 o
   8   1 -14       49.71       29.56     13.36 o
   9   1 -14        8.04       16.42     11.59 o
  10   1 -14        0.88        4.65     13.01 o
  11   1 -14       11.37       -1.06     18.50 o
  12   1 -14       31.36       32.27     20.99 o
   0   2 -14      219.19      245.88     16.07 o
   1   2 -14       20.63       20.09      6.49 o
   2   2 -14       17.52       14.49      6.18 o
   3   2 -14       33.78       33.49      8.35 o
   4   2 -14       84.59       99.42     20.64 o
   5   2 -14       27.20       21.99      9.33 o
   6   2 -14        5.67        2.02     10.81 o
   7   2 -14        2.58       -2.07     13.26 o
   8   2 -14        1.23        6.16      9.01 o
   9   2 -14        3.39       -9.62     16.99 o
  10   2 -14        5.07      -14.59     14.59 o
  11   2 -14        0.53       22.99     24.68 o
  12   2 -14       46.31       19.78     29.09 o
   0   3 -14      145.11      143.65     12.68 o
   1   3 -14       79.86       78.61      8.54 o
   2   3 -14       36.56       27.57      7.87 o
   3   3 -14       32.63       45.54      9.70 o
   4   3 -14      145.63      168.27     11.76 o
   5   3 -14        4.56        5.81      6.88 o
   6   3 -14        5.53       13.32     10.51 o
   7   3 -14        3.57       -5.36      8.58 o
   8   3 -14        2.93       -4.67     10.88 o
   9   3 -14        3.22       11.94     17.65 o
  10   3 -14        0.93       10.59     12.48 o
  11   3 -14        1.54       12.77     13.52 o
   0   4 -14      416.97      494.73     31.92 o
   1   4 -14       24.99       27.20      9.53 o
   2   4 -14        0.23        1.08      5.30 o
   3   4 -14       25.30       26.78      9.21 o
   4   4 -14      189.00      206.39     13.64 o
   5   4 -14        3.83       16.81      7.74 o
   6   4 -14        2.93       42.98    603.84 o
   7   4 -14       18.29       17.26     12.77 o
   8   4 -14        4.13       16.23     13.25 o
   9   4 -14       17.43       12.14     17.71 o
  10   4 -14        6.01       -2.98     14.75 o
  11   4 -14        5.96       13.46     22.35 o
   0   5 -14      111.24      123.80     20.08 o
   1   5 -14        1.89       -0.05     12.07 o
   2   5 -14        0.13      -10.31     10.31 o
   3   5 -14       23.26       28.43     10.70 o
   4   5 -14      151.05      169.84     13.83 o
   5   5 -14        8.08        6.76      7.51 o
   6   5 -14        4.84        7.50     13.74 o
   7   5 -14        1.04      -11.13     12.63 o
   8   5 -14        2.32       -1.70     15.05 o
   9   5 -14       12.58       17.21     13.03 o
  10   5 -14        3.30        1.21     17.06 o
   0   6 -14      143.11      148.20     21.04 o
   1   6 -14        2.07       -5.78     10.84 o
   2   6 -14        7.47       26.07     12.35 o
   3   6 -14       14.74       21.54     11.05 o
   4   6 -14       67.74       36.17     27.49 o
   5   6 -14       23.67       19.70     10.16 o
   6   6 -14       10.01        5.28     21.32 o
   7   6 -14       10.05      -14.67     27.07 o
   8   6 -14       12.66        5.78     17.78 o
   0   7 -14       38.78       51.97     20.76 o
   1   7 -14        8.62       34.25     13.83 o
   2   7 -14       11.41       24.52     11.42 o
   3   7 -14       13.87       11.30     13.35 o
   4   7 -14       33.67       25.80     13.38 o
   5   7 -14       16.39       21.69     12.72 o
   6   7 -14        1.89        2.70     27.07 o
   0   8 -14       38.65       75.65     30.18 o
   1   8 -14        5.54        3.04     15.96 o
   2   8 -14        6.59        3.13     13.07 o
   2   0 -13       37.53       22.02      8.23 o
   4   0 -13       53.85       58.96     10.63 o
   6   0 -13        1.02        5.97     13.37 o
   8   0 -13       62.06       29.50     11.28 o
  10   0 -13       40.38       58.84     19.58 o
  12   0 -13      102.86      110.56     22.97 o
  14   0 -13       80.30       79.20     26.30 o
   1   1 -13       51.82       49.94     10.00 o
   2   1 -13       18.45       14.25      4.48 o
   3   1 -13       16.83       16.57      6.49 o
   4   1 -13      113.87      128.51      8.32 o
   5   1 -13       48.63       50.90     10.91 o
   6   1 -13        0.58        1.45      7.36 o
   7   1 -13       19.42       19.46      8.59 o
   8   1 -13      238.32      237.55     11.69 o
   9   1 -13        0.76        4.66      9.26 o
  10   1 -13      155.34      155.55     14.47 o
  11   1 -13        7.19        6.53     18.14 o
  12   1 -13      191.31      226.22     22.86 o
  13   1 -13        2.82        0.67      9.98 o
   1   2 -13      101.31       89.71      7.48 o
   2   2 -13       47.52       52.62      7.40 o
   3   2 -13       37.45       41.09      7.60 o
   4   2 -13      170.52      187.58     11.55 o
   5   2 -13        5.39        0.21      7.07 o
   6   2 -13      109.42      119.38     11.58 o
   7   2 -13        3.94        3.31      4.16 o
   8   2 -13      238.63      260.53     15.11 o
   9   2 -13        7.53        9.78      7.02 o
  10   2 -13       92.47      106.67     11.27 o
  11   2 -13        0.62       -8.78      8.78 o
  12   2 -13      155.75      167.64     18.08 o
  13   2 -13        1.17       -0.04     10.51 o
   1   3 -13       49.09       42.85      7.51 o
   2   3 -13       50.45       55.88      6.80 o
   3   3 -13       21.81       16.23      5.05 o
   4   3 -13       67.25       73.95      4.43 o
   5   3 -13       17.27       16.07      2.80 o
   6   3 -13      316.18      355.31     12.90 o
   7   3 -13        0.56       -0.14      4.00 o
   8   3 -13      194.58      211.83     11.04 o
   9   3 -13        6.25        4.09      5.75 o
  10   3 -13      124.17      135.12      9.19 o
  11   3 -13        9.05        6.67      8.08 o
  12   3 -13       76.77       79.21     13.20 o
  13   3 -13        6.85      -14.46     14.46 o
   1   4 -13       32.17       36.27      3.42 o
   2   4 -13        2.15        1.37      4.26 o
   3   4 -13       26.67       28.16      2.46 o
   4   4 -13      173.42      179.02      8.54 o
   5   4 -13        1.02        3.56     11.74 o
   6   4 -13      100.42      109.42      9.88 o
   7   4 -13       16.38       24.39      8.02 o
   8   4 -13      237.46      243.83     14.33 o
   9   4 -13        1.68       -0.84      7.08 o
  10   4 -13       55.85       50.31     11.32 o
  11   4 -13        3.59       -5.99      8.31 o
  12   4 -13      100.10       66.36     19.48 o
   1   5 -13        7.06       11.04      3.20 o
   2   5 -13       33.23       40.05      3.65 o
   3   5 -13       14.42       13.64      3.53 o
   4   5 -13       47.17       55.04      8.79 o
   5   5 -13       13.76       16.65      6.63 o
   6   5 -13       71.50       79.47      8.14 o
   7   5 -13        4.24        5.40      5.77 o
   8   5 -13      150.70      160.05     11.46 o
   9   5 -13        6.23        9.62     11.09 o
  10   5 -13        8.18       -2.56      8.99 o
  11   5 -13       16.41        8.93     13.06 o
   1   6 -13       25.64       34.46      5.21 o
   2   6 -13        0.16        0.83      4.77 o
   3   6 -13        0.99        1.02      5.42 o
   4   6 -13       56.79       60.98      8.70 o
   5   6 -13        1.63       -0.70      8.24 o
   6   6 -13       62.63       71.27      9.77 o
   7   6 -13       32.07       20.10      8.36 o
   8   6 -13       70.70       82.17     11.26 o
   9   6 -13       17.68        4.58      9.45 o
  10   6 -13       99.26      104.99     36.47 o
   1   7 -13        3.10        4.63      5.81 o
   2   7 -13       34.34       40.73      7.05 o
   3   7 -13        2.07        4.50      6.01 o
   4   7 -13       82.37       98.68     12.65 o
   5   7 -13       21.08       29.12      8.75 o
   6   7 -13       45.57       31.84     10.51 o
   7   7 -13        6.26       10.00     17.73 o
   8   7 -13      147.94      181.95     19.36 o
   1   8 -13       13.83       17.09     12.75 o
   2   8 -13        7.42       13.41      7.27 o
   3   8 -13        4.71        4.76     12.00 o
   4   8 -13       18.96       16.35     10.51 o
   5   8 -13       10.26       12.68     21.23 o
   6   8 -13       38.74       35.90     17.65 o
   0   0 -12       15.71       20.45      7.74 o
   2   0 -12     1968.37     2169.97     73.96 o
   4   0 -12       24.72       20.38     10.33 o
   6   0 -12      284.42      297.45     21.04 o
   8   0 -12        4.97        7.98      5.55 o
  10   0 -12       35.93       31.64     10.05 o
  12   0 -12       13.83       17.06     16.16 o
  14   0 -12      156.17      295.59     32.79 o
   0   1 -12      252.61      244.02     13.47 o
   1   1 -12        5.75        6.02      4.88 o
   2   1 -12      423.37      450.76     13.13 o
   3   1 -12       85.65       90.18      9.01 o
   4   1 -12       86.02       82.91      7.22 o
   5   1 -12       54.88       55.92     11.69 o
   6   1 -12      260.13      249.17      9.33 o
   7   1 -12       42.29       36.43      5.87 o
   8   1 -12       13.69        7.35      5.36 o
   9   1 -12        6.45        6.12      4.73 o
  10   1 -12        0.73       10.59      6.08 o
  11   1 -12        0.54        2.67      9.80 o
  12   1 -12       28.23       23.69     12.23 o
  13   1 -12        5.93        4.27     12.00 o
  14   1 -12      174.47      203.73     19.96 o
  15   1 -12        1.14       -8.14     22.38 o
   0   2 -12       37.82       42.85      8.54 o
   1   2 -12      235.73      286.14     16.28 o
   2   2 -12     1272.90     1376.22     39.04 o
   3   2 -12       56.56       59.16      6.72 o
   4   2 -12        2.37       12.25      6.25 o
   5   2 -12       10.44        7.29      2.55 o
   6   2 -12      259.62      263.78      8.76 o
   7   2 -12       82.44       87.98      6.48 o
   8   2 -12        0.64        4.05      3.89 o
   9   2 -12        7.31        7.36      4.76 o
  10   2 -12        6.85        6.24      6.86 o
  11   2 -12        1.93       -6.08      6.08 o
  12   2 -12        1.37        1.67      8.96 o
  13   2 -12        2.59        5.16     10.05 o
  14   2 -12       34.79       48.81     18.06 o
   0   3 -12       11.01       14.22      6.41 o
   1   3 -12        2.02        9.51      5.65 o
   2   3 -12      949.73      955.91    150.02 o
   3   3 -12       12.07       10.20      1.50 o
   4   3 -12        0.08       -1.88      2.16 o
   5   3 -12       13.55       11.35      3.12 o
   6   3 -12      146.70      146.29      6.69 o
   7   3 -12       10.50        8.15      4.70 o
   8   3 -12        2.95        0.69      4.53 o
   9   3 -12       21.46       25.64      5.96 o
  10   3 -12       55.52       49.95     10.03 o
  11   3 -12        3.92        3.03      8.04 o
  12   3 -12       22.14       18.57      9.05 o
  13   3 -12        7.41        4.82     10.01 o
  14   3 -12       81.90       79.38     16.52 o
   0   4 -12       43.39       51.22     13.09 o
   1   4 -12       28.82       31.98      2.63 o
   2   4 -12      447.09      477.60     10.45 o
   3   4 -12       48.02       41.76      3.15 o
   4   4 -12       19.62       18.62      3.97 o
   5   4 -12       45.30       44.44      4.19 o
   6   4 -12      267.26      256.02      8.13 o
   7   4 -12        0.69        6.13      4.21 o
   8   4 -12        1.41        3.08      5.43 o
   9   4 -12        8.04       -1.93      6.02 o
  10   4 -12        3.43       -0.33      8.93 o
  11   4 -12        4.96       -1.56      8.81 o
  12   4 -12        4.45        8.86     11.31 o
  13   4 -12        5.20        4.08     10.62 o
   0   5 -12       20.32       26.79      5.53 o
   1   5 -12       17.45       22.49      3.72 o
   2   5 -12      551.99      577.75     14.24 o
   3   5 -12       19.57       18.30      3.93 o
   4   5 -12        7.26        8.70      3.81 o
   5   5 -12       60.86       67.23      5.75 o
   6   5 -12       46.05       43.09      5.11 o
   7   5 -12       32.63       23.71      5.99 o
   8   5 -12        2.02        0.73      6.48 o
   9   5 -12       10.40        7.74      7.25 o
  10   5 -12        1.02       -2.87      6.32 o
  11   5 -12       31.77       40.80      9.83 o
  12   5 -12        0.75        6.75     10.85 o
   0   6 -12       17.51       19.91      6.18 o
   1   6 -12       23.08       25.52      7.97 o
   2   6 -12      217.59      222.27      9.10 o
   3   6 -12        8.93        6.65      5.00 o
   4   6 -12       11.05        7.53      5.08 o
   5   6 -12       51.64       46.21      6.11 o
   6   6 -12      199.53      195.69     11.60 o
   7   6 -12       55.38       52.13      6.85 o
   8   6 -12       30.13       14.17      7.88 o
   9   6 -12        2.26        2.96      9.70 o
  10   6 -12        1.89        1.08      8.17 o
  11   6 -12        1.94        5.60     10.42 o
   0   7 -12       79.05       80.74     10.17 o
   1   7 -12       13.31       17.71      5.47 o
   2   7 -12      200.18      201.43     10.23 o
   3   7 -12        7.10        9.49      5.77 o
   4   7 -12       12.25       26.69      7.96 o
   5   7 -12        8.46        6.86      7.67 o
   6   7 -12       50.29       47.08     11.54 o
   7   7 -12        5.15      -10.72     11.54 o
   8   7 -12        9.64       16.30     10.58 o
   9   7 -12        0.82       -0.01     12.11 o
  10   7 -12       40.68       23.35     25.38 o
   0   8 -12        6.06       12.02      8.90 o
   1   8 -12       16.08       22.23      7.12 o
   2   8 -12       71.61       87.34     49.08 o
   3   8 -12       10.59       11.49     11.43 o
   4   8 -12        3.31        9.40      8.54 o
   5   8 -12       26.76       31.58     10.04 o
   6   8 -12       42.58       46.69     21.91 o
   7   8 -12        1.45        1.79     14.04 o
   8   8 -12        3.38       -2.94     13.27 o
   0   9 -12        3.87       -0.80     12.82 o
   1   9 -12        1.67       -2.58      7.82 o
   2   9 -12      143.43      144.58     12.32 o
   3   9 -12        9.02        5.74      9.07 o
   4   9 -12        2.41       -3.64     25.39 o
   5   9 -12        8.23        8.41     12.44 o
   2   0 -11      595.63      658.04     22.95 o
   4   0 -11      205.35      194.43     12.76 o
   6   0 -11      633.05      703.46     24.91 o
   8   0 -11        9.97       20.21      6.45 o
  10   0 -11      546.94      612.51     33.37 o
  12   0 -11      159.56      149.58      8.98 o
  14   0 -11      158.12      171.01     23.03 o
   1   1 -11      158.08      152.11      6.46 o
   2   1 -11       75.51       70.28      5.28 o
   3   1 -11      111.26      107.65      6.71 o
   4   1 -11       47.24       64.08      7.93 o
   5   1 -11       18.03       21.29      3.74 o
   6   1 -11      270.32      270.10     10.22 o
   7   1 -11       71.51       70.32      4.38 o
   8   1 -11       12.96       14.31      3.73 o
   9   1 -11        7.13        4.66      3.84 o
  10   1 -11      435.28      454.69     12.98 o
  11   1 -11        6.21        6.00      5.12 o
  12   1 -11       84.09      100.79     10.15 o
  13   1 -11        8.30        8.43      5.98 o
  14   1 -11       58.54       73.84     19.67 o
  15   1 -11        4.98       -3.38      9.83 o
   1   2 -11      105.26       97.37      6.52 o
   2   2 -11       82.82       78.42      5.04 o
   3   2 -11      272.23      297.61      8.15 o
   4   2 -11        6.39        5.63      2.44 o
   5   2 -11       38.45       35.57      3.14 o
   6   2 -11      207.35      214.94      7.90 o
   7   2 -11       59.69       61.77      9.04 o
   8   2 -11       45.73       57.29      4.99 o
   9   2 -11       28.18       16.92      5.16 o
  10   2 -11      169.74      194.09      8.18 o
  11   2 -11       14.71       13.51      5.03 o
  12   2 -11       25.71       20.45      6.50 o
  13   2 -11        6.21        0.48      6.48 o
  14   2 -11       74.67       51.76     16.26 o
  15   2 -11        1.71       -3.66      9.83 o
   1   3 -11       75.88       78.62      3.48 o
   2   3 -11       19.33       22.56      2.45 o
   3   3 -11        5.07        2.11      2.36 o
   4   3 -11       13.93       18.34      2.91 o
   5   3 -11       31.45       37.82      4.60 o
   6   3 -11      310.24      311.35     10.56 o
   7   3 -11       16.25       18.46      4.29 o
   8   3 -11        1.19       -1.79      3.82 o
   9   3 -11       21.66       19.43      5.17 o
  10   3 -11      199.55      200.80     10.00 o
  11   3 -11        0.36       -4.93      5.32 o
  12   3 -11        1.65       -0.52      7.57 o
  13   3 -11        2.00        1.92      8.86 o
  14   3 -11       87.21      100.48     12.40 o
  15   3 -11        0.05       -0.95     13.28 o
   1   4 -11        9.82        8.37      2.78 o
   2   4 -11        1.83        0.25      3.31 o
   3   4 -11       24.57       23.21      3.48 o
   4   4 -11      217.13      240.67      8.59 o
   5   4 -11       47.22       37.96      4.79 o
   6   4 -11      310.73      368.00     11.35 o
   7   4 -11       11.01        8.81      4.69 o
   8   4 -11      191.07      197.78      8.95 o
   9   4 -11        9.75        6.16      5.00 o
  10   4 -11      223.14      221.93     10.81 o
  11   4 -11        6.24        7.49      7.16 o
  12   4 -11        3.63       11.41     14.61 o
  13   4 -11        4.25       12.57      8.17 o
  14   4 -11       63.97       50.91     18.46 o
   1   5 -11        7.02        7.65      3.74 o
   2   5 -11      124.40      133.87      7.19 o
   3   5 -11       60.04       73.72      5.68 o
   4   5 -11       70.99       76.23      7.11 o
   5   5 -11       63.98       58.34      5.36 o
   6   5 -11      488.35      577.97     14.83 o
   7   5 -11       53.07       52.59     12.85 o
   8   5 -11      178.92      219.67      9.71 o
   9   5 -11       51.97       49.52      6.31 o
  10   5 -11      154.98      177.54      9.33 o
  11   5 -11        4.89       -0.45      9.74 o
  12   5 -11       28.15       27.26     11.95 o
  13   5 -11       14.38        8.82     10.56 o
   1   6 -11       32.83       37.76      7.08 o
   2   6 -11        3.72       14.76     27.75 o
   3   6 -11      148.74      150.74     13.42 o
   4   6 -11       44.14       44.36      5.84 o
   5   6 -11       77.48       69.80      5.93 o
   6   6 -11      255.80      282.21     10.19 o
   7   6 -11       29.45       25.25      9.58 o
   8   6 -11       23.52       17.15      6.10 o
   9   6 -11        2.50        5.41      7.66 o
  10   6 -11      309.93      318.70     14.85 o
  11   6 -11        5.14        5.84     14.81 o
  12   6 -11       22.05       18.09     20.58 o
   1   7 -11        6.38       -1.80      4.71 o
   2   7 -11       51.06       67.51      7.72 o
   3   7 -11       22.24       22.77      7.01 o
   4   7 -11        5.97        4.79      5.93 o
   5   7 -11        9.49       10.36      4.59 o
   6   7 -11       42.13       60.09      5.81 o
   7   7 -11        1.71        0.80      6.20 o
   8   7 -11       68.67       64.07      8.79 o
   9   7 -11       31.33       58.83      9.12 o
  10   7 -11       42.56       64.49     18.99 o
  11   7 -11        8.42       15.26     18.40 o
   1   8 -11        1.37       -4.92      6.26 o
   2   8 -11       14.56       22.70      7.12 o
   3   8 -11       21.23       34.50      7.58 o
   4   8 -11       16.51       16.28      8.14 o
   5   8 -11       30.30       41.29      7.35 o
   6   8 -11       38.72       46.51     12.34 o
   7   8 -11       10.43        4.65      9.06 o
   8   8 -11        8.35       17.34     12.60 o
   9   8 -11       30.96       34.15     15.12 o
   1   9 -11       11.94       18.20     11.46 o
   2   9 -11       11.17       20.25      9.24 o
   3   9 -11        2.47        3.82      7.52 o
   4   9 -11        5.99       15.02     12.25 o
   5   9 -11       48.77       50.73     12.82 o
   6   9 -11       38.00       69.13     15.73 o
   7   9 -11        1.07       14.52     13.61 o
   1  10 -11       13.76       -1.67     11.87 o
   2  10 -11       19.94       16.42     14.69 o
   0   0 -10     1474.71     1516.13     60.58 o
   2   0 -10       94.46      106.09      8.65 o
   4   0 -10     1367.58     1377.39     41.72 o
   6   0 -10       49.33       42.09      8.17 o
   8   0 -10     1315.03     1375.49     64.46 o
  10   0 -10        6.95       11.45      6.08 o
  12   0 -10        0.21        1.73      5.98 o
  14   0 -10       52.75       56.26     15.48 o
  16   0 -10       41.18       29.75     25.74 o
   0   1 -10     4109.37     4192.10    106.09 o
   1   1 -10      450.20      466.32     12.54 o
   2   1 -10      598.56      620.15     17.39 o
   3   1 -10       49.74       54.78      4.91 o
   4   1 -10      936.65      944.27     17.50 o
   5   1 -10       52.56       53.49      4.10 o
   6   1 -10      237.67      215.78      6.15 o
   7   1 -10       81.40       67.06      3.96 o
   8   1 -10      228.30      250.37      7.96 o
   9   1 -10       51.31       56.74      4.05 o
  10   1 -10       36.17       34.46      3.73 o
  11   1 -10       54.99       48.15      4.43 o
  12   1 -10       10.86       12.59      4.13 o
  13   1 -10        8.58        5.29      5.04 o
  14   1 -10        1.41       -0.76      6.92 o
  15   1 -10        5.02       -1.39      9.26 o
  16   1 -10      194.79      211.58     15.93 o
   0   2 -10     2659.03     2695.83     83.58 o
   1   2 -10       99.51       96.66      9.65 o
   2   2 -10       13.42       10.10      3.57 o
   3   2 -10      214.16      228.24      7.03 o
   4   2 -10     2288.69     2448.95     43.36 o
   5   2 -10        8.67        5.03      2.33 o
   6   2 -10        1.80        0.69      3.14 o
   7   2 -10       11.05       10.31      3.70 o
   8   2 -10      435.57      432.28     11.26 o
   9   2 -10        7.45        8.30      3.32 o
  10   2 -10        0.15       -1.45      3.07 o
  11   2 -10       41.62       53.38     13.37 o
  12   2 -10       35.67       47.48      4.52 o
  13   2 -10        1.28        2.04      5.11 o
  14   2 -10       19.35       22.43      6.83 o
  15   2 -10        0.72        3.87     10.26 o
  16   2 -10       94.25       87.32     19.61 o
   0   3 -10     1923.84     2099.36     48.39 o
   1   3 -10      211.92      217.80      5.13 o
   2   3 -10        9.36        6.77      2.04 o
   3   3 -10       14.18       11.54      2.57 o
   4   3 -10     1350.54     1422.13     25.82 o
   5   3 -10       19.51       32.37      3.52 o
   6   3 -10      142.27      136.55      6.88 o
   7   3 -10       40.47       33.86      4.48 o
   8   3 -10      116.67      115.18      7.04 o
   9   3 -10       42.81       46.43      5.72 o
  10   3 -10       83.19       71.81      5.47 o
  11   3 -10        8.26        5.03      3.11 o
  12   3 -10        1.65       -0.06      6.57 o
  13   3 -10        0.13       -1.42      7.24 o
  14   3 -10        0.50       -1.71      8.89 o
  15   3 -10        0.07      -11.29     11.29 o
  16   3 -10       18.65        5.55     17.13 o
   0   4 -10     1858.41     1948.86     54.26 o
   1   4 -10        6.71        9.31      2.33 o
   2   4 -10       70.93       63.87      4.40 o
   3   4 -10        7.35        5.20      2.68 o
   4   4 -10     1336.10     1417.77     26.94 o
   5   4 -10       18.57       21.39      3.19 o
   6   4 -10      187.62      193.16      8.36 o
   7   4 -10        0.64       -2.34      4.67 o
   8   4 -10        4.82        7.36      4.44 o
   9   4 -10        2.96       -2.27      4.96 o
  10   4 -10        7.98       18.60      6.08 o
  11   4 -10        1.54        0.77      3.21 o
  12   4 -10       17.61       14.31      7.16 o
  13   4 -10        8.66       19.01     12.18 o
  14   4 -10       44.75       24.24     11.28 o
  15   4 -10       19.14       -3.70     19.74 o
   0   5 -10      733.30      728.46     38.60 o
   1   5 -10       75.08       63.74      4.30 o
   2   5 -10      399.39      432.09     15.20 o
   3   5 -10       82.83      106.53     11.24 o
   4   5 -10     1067.60     1149.40     22.81 o
   5   5 -10       43.20       45.29      4.52 o
   6   5 -10       15.46       10.12      3.63 o
   7   5 -10       35.52       35.68      4.77 o
   8   5 -10      148.34      150.86      7.70 o
   9   5 -10        9.78       11.59      4.91 o
  10   5 -10       14.44       17.14      7.41 o
  11   5 -10        0.21       14.48      6.71 o
  12   5 -10        1.38       -2.24      9.06 o
  13   5 -10        1.66        7.46     12.84 o
  14   5 -10       37.58        8.77     10.63 o
   0   6 -10      650.78      690.84     26.82 o
   1   6 -10       23.07       15.51      5.91 o
   2   6 -10      213.10      188.78     11.94 o
   3   6 -10      226.48      251.34      8.68 o
   4   6 -10      221.19      248.42     15.76 o
   5   6 -10       82.14       80.46      5.45 o
   6   6 -10      135.23      122.33      6.80 o
   7   6 -10       33.07       22.80      5.41 o
   8   6 -10       21.35       23.93      6.26 o
   9   6 -10       26.17       32.02      6.60 o
  10   6 -10        1.99        6.91      6.67 o
  11   6 -10        1.72        0.40      9.12 o
  12   6 -10       10.06       29.65     17.00 o
  13   6 -10       11.82       37.83     21.38 o
   0   7 -10      624.43      619.99     30.37 o
   1   7 -10       11.39       15.62      3.62 o
   2   7 -10       84.70       86.48      5.95 o
   3   7 -10       21.47       26.95      4.67 o
   4   7 -10      510.88      537.02     23.37 o
   5   7 -10       42.26       43.32      5.44 o
   6   7 -10       22.46       35.41      5.87 o
   7   7 -10       32.35       30.49      7.70 o
   8   7 -10      166.28      167.68     10.02 o
   9   7 -10        1.15        3.67      8.17 o
  10   7 -10       33.60       38.47      9.77 o
  11   7 -10        9.50       12.96     20.98 o
  12   7 -10       23.19       14.39     21.35 o
   0   8 -10      539.23      592.98     19.17 o
   1   8 -10       24.36       22.12      3.40 o
   2   8 -10      109.97       99.70      6.40 o
   3   8 -10        3.37        1.62      4.40 o
   4   8 -10      149.29      162.22      8.64 o
   5   8 -10       23.36       23.56      4.96 o
   6   8 -10       10.94        4.90      5.97 o
   7   8 -10        6.96       20.86     11.76 o
   8   8 -10       91.68      124.81     16.46 o
   9   8 -10       15.97       12.03     16.57 o
  10   8 -10        2.31       -1.21     18.77 o
  11   8 -10        6.44        5.47     24.24 o
   0   9 -10      151.28      157.53     13.28 o
   1   9 -10       46.36       39.55      6.61 o
   2   9 -10        6.53        2.04      6.44 o
   3   9 -10        4.18        7.26      8.67 o
   4   9 -10       74.65       92.57     13.63 o
   5   9 -10       20.27       28.47     12.44 o
   6   9 -10        3.40       20.15     15.57 o
   7   9 -10        1.66       12.25     17.00 o
   8   9 -10       39.58       41.56     21.63 o
   0  10 -10      241.66      236.37     16.56 o
   1  10 -10       31.39       36.08      9.65 o
   2  10 -10       91.24      120.73     13.90 o
   3  10 -10        8.16        6.51     10.97 o
   4  10 -10      127.14      150.10     19.81 o
   5  10 -10        4.61      -13.75     13.75 o
   2   0  -9        3.21        1.05      4.44 o
   4   0  -9      194.03      194.80      6.43 o
   6   0  -9       17.21       20.76      5.73 o
   8   0  -9      494.54      515.44     12.90 o
  10   0  -9      214.16      237.96      8.71 o
  12   0  -9      302.47      318.98     13.98 o
  14   0  -9       57.12       59.40      8.26 o
  16   0  -9        2.10       -1.74     16.66 o
   1   1  -9      521.49      558.07     12.80 o
   2   1  -9       46.40       43.97      3.67 o
   3   1  -9       23.05       22.51      1.72 o
   4   1  -9     1597.65     1728.96     34.00 o
   5   1  -9      406.46      434.93      9.16 o
   6   1  -9       82.29       78.27      3.66 o
   7   1  -9      109.94      105.99      4.34 o
   8   1  -9      323.16      339.21      7.26 o
   9   1  -9       60.11       69.01      3.98 o
  10   1  -9       45.37       45.36      3.98 o
  11   1  -9       87.55       81.89      5.51 o
  12   1  -9      387.11      407.08     10.55 o
  13   1  -9        3.77        2.53      5.20 o
  14   1  -9       65.29       45.69      6.42 o
  15   1  -9        0.74       -4.46      6.95 o
  16   1  -9       31.07       36.40     10.64 o
  17   1  -9       10.48       15.71     12.84 o
   1   2  -9      145.81      143.87      4.12 o
   2   2  -9        8.68        9.15      1.64 o
   3   2  -9      136.49      135.75      7.33 o
   4   2  -9      503.93      531.10     11.59 o
   5   2  -9       51.81       57.69      4.42 o
   6   2  -9       30.71       35.53      4.77 o
   7   2  -9       79.40       77.87      4.93 o
   8   2  -9     1420.16     1558.34     25.84 o
   9   2  -9       32.57       33.55      3.19 o
  10   2  -9       22.61       23.23      3.52 o
  11   2  -9       32.27       31.50      3.79 o
  12   2  -9      465.89      503.70     15.56 o
  13   2  -9       20.38       12.15      6.13 o
  14   2  -9       33.83       45.81      6.26 o
  15   2  -9        2.60        5.02      9.01 o
  16   2  -9       17.89        7.36     13.81 o
  17   2  -9        0.61        4.91     14.90 o
   1   3  -9      143.48      147.41      4.48 o
   2   3  -9       82.10       83.97      6.26 o
   3   3  -9      110.80      106.60      5.56 o
   4   3  -9      561.21      635.06     12.58 o
   5   3  -9       98.65      100.33      4.51 o
   6   3  -9      437.06      455.38     14.12 o
   7   3  -9       99.18       88.82      5.91 o
   8   3  -9      979.49     1039.53     35.52 o
   9   3  -9       84.05       84.33      7.56 o
  10   3  -9       87.34       84.78      4.73 o
  11   3  -9       27.86       17.56      3.93 o
  12   3  -9      235.36      243.41     12.40 o
  13   3  -9        9.26       12.10      5.54 o
  14   3  -9        2.76        2.92      8.59 o
  15   3  -9        7.20       -4.22     11.73 o
  16   3  -9       54.31       49.26     14.28 o
   1   4  -9        1.48       -0.05      2.40 o
   2   4  -9       60.27       69.33      5.20 o
   3   4  -9       55.14       55.99      4.29 o
   4   4  -9      222.59      228.71      6.44 o
   5   4  -9       70.10       76.71      3.96 o
   6   4  -9       91.28       99.55      4.42 o
   7   4  -9       28.49       29.06      4.32 o
   8   4  -9      564.32      580.68     17.46 o
   9   4  -9        5.15        5.99      3.64 o
  10   4  -9        0.36       -1.35      3.19 o
  11   4  -9        1.15        1.19      4.24 o
  12   4  -9      131.55      126.63      9.72 o
  13   4  -9        4.80        4.22      7.53 o
  14   4  -9       19.05       23.94     11.74 o
  15   4  -9        8.25       23.71     10.56 o
  16   4  -9       91.99      110.53     34.72 o
   1   5  -9      190.40      208.69     11.74 o
   2   5  -9        8.48        9.84      2.76 o
   3   5  -9       11.32       10.76      3.34 o
   4   5  -9        3.34        0.52      2.77 o
   5   5  -9       26.05       20.55      2.95 o
   6   5  -9      120.46      126.36      5.37 o
   7   5  -9       50.98       52.14      5.43 o
   8   5  -9      368.64      395.28     13.43 o
   9   5  -9       14.35       10.60      6.13 o
  10   5  -9       42.53       39.09      4.40 o
  11   5  -9        7.43        4.45      3.75 o
  12   5  -9      111.69      124.25     12.20 o
  13   5  -9        0.23        3.51      8.90 o
  14   5  -9        4.69       -0.12     17.93 o
  15   5  -9        1.58      -14.39     14.39 o
   1   6  -9      205.61      214.50      7.33 o
   2   6  -9       52.63       54.92      5.43 o
   3   6  -9       97.09       98.32      5.45 o
   4   6  -9      268.53      310.94     10.30 o
   5   6  -9      153.31      166.23      7.46 o
   6   6  -9      149.61      150.45     10.30 o
   7   6  -9       88.52       81.66     11.63 o
   8   6  -9       87.82      103.73      7.50 o
   9   6  -9       95.40       90.07      7.89 o
  10   6  -9       93.07       99.86      7.00 o
  11   6  -9       10.27       15.76      7.59 o
  12   6  -9       64.12       90.35     19.46 o
  13   6  -9        0.92        1.46     13.61 o
  14   6  -9       24.58      -15.60     22.97 o
   1   7  -9       51.97       54.30      3.97 o
   2   7  -9        4.78        0.54      3.35 o
   3   7  -9       17.54       16.32      4.32 o
   4   7  -9       88.15      102.50      6.60 o
   5   7  -9        6.45       -1.11      4.70 o
   6   7  -9        7.87       11.69      4.88 o
   7   7  -9      132.96      132.89     11.10 o
   8   7  -9      387.06      414.34     16.32 o
   9   7  -9       34.49       37.33     11.15 o
  10   7  -9       41.21       55.10     16.38 o
  11   7  -9       49.15       58.41     15.19 o
  12   7  -9      268.17      343.39     31.49 o
  13   7  -9        0.91       -1.65     21.97 o
   1   8  -9        0.64        3.37      3.02 o
   2   8  -9        1.84        3.03      2.37 o
   3   8  -9       15.43       21.91      4.70 o
   4   8  -9      191.27      220.89      9.82 o
   5   8  -9        2.96        8.10      4.78 o
   6   8  -9       10.37       13.40      7.65 o
   7   8  -9        8.82        7.00      7.52 o
   8   8  -9      104.65      119.14     13.86 o
   9   8  -9       11.12        6.33     11.57 o
  10   8  -9       67.46       88.96     20.98 o
  11   8  -9        3.50       -7.43     15.26 o
  12   8  -9      176.27      211.85     26.23 o
   1   9  -9       24.30       30.84      4.13 o
   2   9  -9       19.93       21.59      5.36 o
   3   9  -9       36.33       44.62      6.38 o
   4   9  -9       41.53       65.03      6.19 o
   5   9  -9        0.76       -1.93      8.06 o
   6   9  -9       37.28       33.53     10.80 o
   7   9  -9       24.06       24.59     12.32 o
   8   9  -9       65.95       72.79     19.30 o
   9   9  -9        9.86       -3.45     21.32 o
  10   9  -9       31.86       35.31     28.47 o
   1  10  -9        3.18        5.34      6.20 o
   2  10  -9        1.98       -3.04      6.93 o
   3  10  -9       37.77       44.22     15.82 o
   4  10  -9        7.14       11.37     10.24 o
   5  10  -9        0.45       -1.62     19.67 o
   6  10  -9        1.28       -1.31     15.35 o
   7  10  -9        5.53       -6.40     12.81 o
   1  11  -9        0.38        8.47     16.51 o
   2  11  -9       17.82       25.64     14.58 o
   0   0  -8     1997.90     1956.90     69.75 o
   2   0  -8     1353.78     1259.57     35.41 o
   4   0  -8     1053.28     1048.72     32.07 o
   6   0  -8       69.92       67.53      5.38 o
   8   0  -8      372.30      365.23     11.91 o
  10   0  -8        2.48        0.85      4.11 o
  12   0  -8       24.93       25.42      5.30 o
  14   0  -8      622.62      614.07     23.02 o
  16   0  -8        4.55        6.75      8.33 o
  18   0  -8      265.84      214.12     23.72 o
   0   1  -8     3732.40     4045.76    111.65 o
   1   1  -8      126.36      139.19      5.64 o
   2   1  -8     1726.70     1683.80     27.92 o
   3   1  -8       45.85       41.53      2.92 o
   4   1  -8      402.76      402.80      9.47 o
   5   1  -8      595.61      621.52     12.31 o
   6   1  -8     1657.98     1668.73     28.80 o
   7   1  -8       44.52       42.56      2.54 o
   8   1  -8      215.98      217.96      5.15 o
   9   1  -8        1.39        1.65      2.98 o
  10   1  -8      521.61      522.31     10.92 o
  11   1  -8      163.72      162.63      6.43 o
  12   1  -8      169.86      140.21      6.13 o
  13   1  -8        8.06        8.10      5.35 o
  14   1  -8       23.34       22.28      6.35 o
  15   1  -8        6.89       -4.85      5.64 o
  16   1  -8       11.54       11.50      6.60 o
  17   1  -8        9.97       12.15     16.36 o
  18   1  -8       21.65        4.82     14.30 o
   0   2  -8      851.90      823.07     20.46 o
   1   2  -8       96.36       97.78      4.79 o
   2   2  -8      219.52      175.07      4.48 o
   3   2  -8      170.93      160.03      4.52 o
   4   2  -8     1457.03     1467.32     25.38 o
   5   2  -8       69.00       74.78      3.39 o
   6   2  -8       46.52       36.89      3.75 o
   7   2  -8      244.60      245.93      6.08 o
   8   2  -8      649.89      671.96     12.40 o
   9   2  -8      112.43      113.76      5.75 o
  10   2  -8       11.92        9.38      3.33 o
  11   2  -8        0.99        0.40      3.67 o
  12   2  -8        0.61       -4.32      4.32 o
  13   2  -8        4.59        5.73      4.13 o
  14   2  -8       38.09       42.53      7.47 o
  15   2  -8        5.99        5.67      7.02 o
  16   2  -8       30.77       41.14     12.67 o
  17   2  -8        3.54       -2.20     14.91 o
   0   3  -8     1537.50     1581.76     32.93 o
   1   3  -8       87.32       96.44      5.12 o
   2   3  -8     1541.95     1549.56     31.01 o
   3   3  -8      217.82      220.97      5.79 o
   4   3  -8     1516.84     1465.77     25.53 o
   5   3  -8       50.82       47.82      3.29 o
   6   3  -8      846.14      928.65     19.87 o
   7   3  -8       17.77       14.99      2.18 o
   8   3  -8      237.15      222.69      6.39 o
   9   3  -8       72.03       77.92      3.77 o
  10   3  -8        1.99        2.69      2.77 o
  11   3  -8       66.92       53.77      4.58 o
  12   3  -8       24.02       19.46      4.79 o
  13   3  -8       18.74       19.85      5.31 o
  14   3  -8       19.06       17.07      6.16 o
  15   3  -8        4.29       11.14      8.47 o
  16   3  -8       95.47       86.23     21.87 o
  17   3  -8        6.88        0.62     25.46 o
   0   4  -8      562.96      561.80     24.00 o
   1   4  -8       17.14       11.25      3.65 o
   2   4  -8     1057.33     1077.66     19.01 o
   3   4  -8      111.27      110.25      7.04 o
   4   4  -8     1061.70     1021.28     19.31 o
   5   4  -8       87.51       90.13      4.14 o
   6   4  -8      341.85      366.85      9.18 o
   7   4  -8        9.29        9.19      2.02 o
   8   4  -8      327.78      310.75      7.55 o
   9   4  -8       67.14       70.93      4.19 o
  10   4  -8        3.10       -0.51      3.44 o
  11   4  -8        8.26        6.72      3.44 o
  12   4  -8       51.46       48.39      5.54 o
  13   4  -8       11.75        7.35      4.88 o
  14   4  -8        2.61       -1.17      8.09 o
  15   4  -8       10.24       13.20     14.44 o
  16   4  -8       24.78       18.87     21.42 o
   0   5  -8       63.27       65.81      4.51 o
   1   5  -8      145.24      150.11      5.11 o
   2   5  -8     1201.01     1269.07     25.97 o
   3   5  -8       79.65       76.48      4.36 o
   4   5  -8      792.51      776.29     17.58 o
   5   5  -8      281.42      276.68     13.16 o
   6   5  -8      247.68      265.77      7.99 o
   7   5  -8       68.12       51.45      7.81 o
   8   5  -8      196.07      194.65      6.35 o
   9   5  -8        1.31        4.46      3.09 o
  10   5  -8       78.45       69.64      6.16 o
  11   5  -8        2.05        4.42      3.99 o
  12   5  -8       22.18       18.48      7.14 o
  13   5  -8        1.21        8.08      7.35 o
  14   5  -8       50.91       35.46     13.85 o
  15   5  -8        6.49      -12.18     12.18 o
  16   5  -8       31.21       58.00     24.18 o
   0   6  -8     2493.84     2754.67     71.69 o
   1   6  -8      315.83      328.59      7.78 o
   2   6  -8     1441.14     1406.67     75.61 o
   3   6  -8       13.12       16.21      3.82 o
   4   6  -8      621.03      672.38     16.66 o
   5   6  -8       24.42       33.88      4.35 o
   6   6  -8      462.46      502.54     15.61 o
   7   6  -8      248.11      234.19      9.18 o
   8   6  -8        0.55        0.44      2.47 o
   9   6  -8       22.46       23.67      3.40 o
  10   6  -8        9.53        1.26      3.64 o
  11   6  -8        3.23       -0.46      4.47 o
  12   6  -8        2.67        4.61      7.75 o
  13   6  -8        6.60        4.37     13.03 o
  14   6  -8       51.46       41.87     22.16 o
  15   6  -8        0.26        7.24     21.04 o
   0   7  -8      681.09      720.08     22.99 o
   1   7  -8       30.31       35.83      3.43 o
   2   7  -8       91.63       99.64      5.54 o
   3   7  -8       38.18       40.05      5.07 o
   4   7  -8      487.78      519.87     11.70 o
   5   7  -8       67.24       60.77      2.74 o
   6   7  -8       21.02       20.39      2.16 o
   7   7  -8       67.57       78.92      4.12 o
   8   7  -8       69.60       63.19      3.87 o
   9   7  -8        1.81        2.46      4.40 o
  10   7  -8        9.16        2.93     29.60 o
  11   7  -8        4.54       -0.55      8.45 o
  12   7  -8       15.62       25.58     12.45 o
  13   7  -8        4.36       23.84     20.76 o
  14   7  -8       13.75       24.55     25.92 o
   0   8  -8     1016.96     1074.53     45.05 o
   1   8  -8       24.37       33.17      3.91 o
   2   8  -8      305.28      310.91      8.89 o
   3   8  -8       13.19       16.10      3.12 o
   4   8  -8      143.94      145.51      6.36 o
   5   8  -8       14.00       10.42      2.74 o
   6   8  -8      156.69      158.63      6.92 o
   7   8  -8       10.93       10.97      3.46 o
   8   8  -8        4.01        0.49     12.43 o
   9   8  -8        8.10        7.56      9.29 o
  10   8  -8       33.40       14.80      8.61 o
  11   8  -8       31.99       37.27     20.95 o
  12   8  -8       15.47        5.19     16.32 o
   0   9  -8      552.83      632.91     22.39 o
   1   9  -8       47.69       69.84      6.34 o
   2   9  -8      252.34      258.43      8.72 o
   3   9  -8       62.35       68.67      5.22 o
   4   9  -8      181.38      214.54      9.38 o
   5   9  -8        8.44       12.59      5.64 o
   6   9  -8       35.24       45.50     11.11 o
   7   9  -8       10.52       11.91     10.81 o
   8   9  -8       21.33       12.33     10.78 o
   9   9  -8        8.26        4.48     22.10 o
  10   9  -8        3.36        4.13     21.97 o
  11   9  -8        7.75       22.10     14.27 o
   0  10  -8        7.26       11.14      6.78 o
   1  10  -8       59.63       57.70      5.89 o
   2  10  -8      152.92      169.57      9.41 o
   3  10  -8       36.56       50.43     10.12 o
   4  10  -8        9.50       11.23     10.57 o
   5  10  -8        1.03       -8.09     10.36 o
   6  10  -8       66.32       59.27     16.04 o
   7  10  -8       15.67       -6.74     19.89 o
   8  10  -8       29.88       29.19     17.87 o
   0  11  -8       67.82       68.78     24.62 o
   1  11  -8       27.30       26.54     13.87 o
   2  11  -8      162.48      172.45     22.02 o
   3  11  -8       20.58       27.37     12.60 o
   4  11  -8       44.70      102.51     29.47 o
   5  11  -8        2.92       13.64     29.28 o
   2   0  -7     5944.62     5877.25    147.91 o
   4   0  -7      271.30      225.77      6.41 o
   6   0  -7     3711.98     3612.11     72.32 o
   8   0  -7      317.75      312.73      8.54 o
  10   0  -7     2282.43     2307.06     52.39 o
  12   0  -7       25.27       27.56      5.73 o
  14   0  -7      672.34      649.81     22.90 o
  16   0  -7       70.13       57.42     12.03 o
  18   0  -7        5.80        9.60     23.28 o
   1   1  -7      205.85      184.93     30.55 o
   2   1  -7     1401.37     1437.08     22.86 o
   3   1  -7       87.89       90.16      5.33 o
   4   1  -7      163.40      155.71      4.67 o
   5   1  -7      463.97      468.44      7.99 o
   6   1  -7     2604.25     2716.34     38.33 o
   7   1  -7       98.14      101.94      3.53 o
   8   1  -7      313.95      318.36      6.82 o
   9   1  -7       52.64       55.77      3.27 o
  10   1  -7     2489.00     2702.24     40.08 o
  11   1  -7        7.73        5.31      2.98 o
  12   1  -7      106.90      102.25      5.42 o
  13   1  -7       11.56       12.07      4.21 o
  14   1  -7      255.72      229.46      8.69 o
  15   1  -7       22.61       24.00      8.18 o
  16   1  -7        2.50        1.11      8.03 o
  17   1  -7       10.41       17.81     12.31 o
  18   1  -7        2.58        3.56     11.90 o
   1   2  -7       83.98       79.51      2.82 o
   2   2  -7      879.64      907.60     15.65 o
   3   2  -7     1252.40     1272.62     23.87 o
   4   2  -7      552.11      605.63     11.81 o
   5   2  -7       37.90       39.45      2.01 o
   6   2  -7     1691.72     1785.19     30.13 o
   7   2  -7       33.06       28.90      2.50 o
   8   2  -7      117.48      131.02      4.29 o
   9   2  -7      233.08      248.27      6.12 o
  10   2  -7      878.41      909.84     16.17 o
  11   2  -7      106.09      117.79      9.32 o
  12   2  -7       29.78       35.44      4.37 o
  13   2  -7        5.85        2.54      4.36 o
  14   2  -7      306.86      280.44     10.90 o
  15   2  -7        1.88        3.08      7.60 o
  16   2  -7       10.63       10.46      7.27 o
  17   2  -7       11.31        8.45     12.78 o
  18   2  -7       22.51        4.75     14.13 o
   1   3  -7       12.57       16.52      2.36 o
   2   3  -7       31.45       30.79      2.34 o
   3   3  -7      930.94      954.79     16.70 o
   4   3  -7      106.88       94.23      5.43 o
   5   3  -7       49.58       51.58      3.03 o
   6   3  -7     1158.68     1161.55     19.05 o
   7   3  -7       40.40       44.03      2.55 o
   8   3  -7        5.82        5.71      2.00 o
   9   3  -7       89.35       96.74      3.85 o
  10   3  -7     1067.50     1163.32     19.11 o
  11   3  -7       16.29       21.70      3.07 o
  12   3  -7        1.98        0.79      3.95 o
  13   3  -7       21.45       19.74      4.04 o
  14   3  -7      323.71      321.14     11.18 o
  15   3  -7        0.54        2.41      6.69 o
  16   3  -7       44.03       44.76      9.27 o
  17   3  -7        0.78       19.92     22.16 o
   1   4  -7       16.41       21.27      2.22 o
   2   4  -7        7.49        6.48      2.08 o
   3   4  -7      156.37      147.55      4.88 o
   4   4  -7      326.92      343.73      8.82 o
   5   4  -7       27.25       28.86      2.98 o
   6   4  -7     1520.51     1658.11     30.24 o
   7   4  -7      163.94      163.55      4.75 o
   8   4  -7      227.56      226.41      6.25 o
   9   4  -7      167.76      178.23      8.61 o
  10   4  -7      810.07      875.11     16.18 o
  11   4  -7       16.90       20.04      3.69 o
  12   4  -7        2.25        2.84      3.81 o
  13   4  -7       17.84       11.76      4.76 o
  14   4  -7      227.10      250.00     10.58 o
  15   4  -7       14.29       10.28      9.98 o
  16   4  -7        0.37      -14.83     25.11 o
  17   4  -7        0.93       11.75     19.15 o
   1   5  -7       78.51       81.67      3.02 o
   2   5  -7       67.53       72.38      3.05 o
   3   5  -7      220.96      195.39     28.54 o
   4   5  -7      243.43      233.55     25.46 o
   5   5  -7      455.73      448.36      8.61 o
   6   5  -7     1606.21     1720.09     28.67 o
   7   5  -7      143.65      140.28      5.16 o
   8   5  -7       10.32       10.96      2.94 o
   9   5  -7       97.15       88.76      5.09 o
  10   5  -7      702.47      718.56     16.10 o
  11   5  -7        2.98        2.27      3.50 o
  12   5  -7        0.04        5.08      4.22 o
  13   5  -7        4.28        4.03      5.43 o
  14   5  -7      299.10      303.16     15.42 o
  15   5  -7        2.93        4.95     13.79 o
  16   5  -7       33.27       52.68     19.27 o
   1   6  -7      173.23      165.74      6.79 o
   2   6  -7       16.00       19.44      2.56 o
   3   6  -7      601.12      616.67     17.94 o
   4   6  -7      251.94      271.32      6.77 o
   5   6  -7       32.52       32.91      3.13 o
   6   6  -7      454.74      448.11     11.35 o
   7   6  -7       32.09       33.97      2.83 o
   8   6  -7        2.72        4.68      3.15 o
   9   6  -7       34.22       34.52      4.19 o
  10   6  -7      622.63      650.01     21.52 o
  11   6  -7       16.65        3.27      5.01 o
  12   6  -7       15.27       15.42      5.21 o
  13   6  -7        0.63       48.68    256.33 o
  14   6  -7      244.84      243.16     39.49 o
  15   6  -7        3.06      -21.79     27.38 o
   1   7  -7       18.78       18.69      2.97 o
   2   7  -7      205.75      208.16      6.68 o
   3   7  -7       10.38       10.57      2.85 o
   4   7  -7       84.89       96.54      8.15 o
   5   7  -7      107.87      118.95      4.37 o
   6   7  -7      158.58      163.43     11.31 o
   7   7  -7       18.21       22.57      3.52 o
   8   7  -7       49.55       49.82      5.22 o
   9   7  -7        9.06       10.74      4.89 o
  10   7  -7      126.86      137.10     11.46 o
  11   7  -7        6.05       -5.64      7.71 o
  12   7  -7       79.43       87.34     14.03 o
  13   7  -7        0.50       -0.25     11.33 o
  14   7  -7      123.33      115.90     26.61 o
   1   8  -7       20.09       17.93      4.37 o
   2   8  -7       49.48       50.22      4.46 o
   3   8  -7       43.79       38.20      4.26 o
   4   8  -7       29.80       30.15      5.87 o
   5   8  -7       30.54       36.22      3.82 o
   6   8  -7       45.66       46.28      4.78 o
   7   8  -7       62.57       60.96      4.67 o
   8   8  -7       21.74       29.44      4.93 o
   9   8  -7       61.76       71.67      7.25 o
  10   8  -7      234.37      260.34     21.88 o
  11   8  -7       14.28       13.64     10.60 o
  12   8  -7       39.03       19.08     21.66 o
  13   8  -7       18.42       48.15     25.24 o
   1   9  -7        1.97        5.24      3.53 o
   2   9  -7       75.01       70.56      8.01 o
   3   9  -7       25.94       24.01      4.39 o
   4   9  -7       18.90       16.61      4.63 o
   5   9  -7        8.74       10.02      3.48 o
   6   9  -7       54.41       54.59      7.77 o
   7   9  -7        1.18        4.60      5.68 o
   8   9  -7        0.92        1.57     11.75 o
   9   9  -7        8.86       12.58     12.79 o
  10   9  -7      185.86      181.98     29.00 o
  11   9  -7       20.33        8.45     21.51 o
  12   9  -7        6.18       -3.48     24.80 o
   1  10  -7       29.56       34.40      5.29 o
   2  10  -7       27.01       27.16      5.27 o
   3  10  -7       11.09       12.44      4.43 o
   4  10  -7       46.43       62.48      9.97 o
   5  10  -7       16.17       29.75     30.86 o
   6  10  -7      145.77      154.90     35.20 o
   7  10  -7       17.94       43.70     25.80 o
   8  10  -7       22.73       12.65     13.96 o
   9  10  -7       13.20      -13.58     26.70 o
   1  11  -7       37.15       55.85     12.09 o
   2  11  -7        5.69       -5.32     12.29 o
   3  11  -7        7.65       32.14     16.82 o
   4  11  -7        1.17       -9.57     22.32 o
   5  11  -7        6.29       -9.79     24.96 o
   6  11  -7       78.43       91.63     23.65 o
   0   0  -6      340.12      468.12     20.92 o
   2   0  -6     7171.76     6832.19    148.33 o
   4   0  -6     1026.23     1185.56     23.02 o
   6   0  -6       12.63       10.82      2.07 o
   8   0  -6      328.46      348.01     10.22 o
  10   0  -6     1090.69     1140.96     26.82 o
  12   0  -6      204.38      198.91     12.53 o
  14   0  -6       97.17       98.33     10.42 o
  16   0  -6       15.15       24.90     11.99 o
  18   0  -6       21.59       36.27     26.11 o
   0   1  -6      755.05      952.18     49.82 o
   1   1  -6      928.51      904.02     22.56 o
   2   1  -6      618.53      555.08      9.91 o
   3   1  -6       38.68       42.11      2.18 o
   4   1  -6      275.75      294.04      4.78 o
   5   1  -6      123.20      124.65      3.08 o
   6   1  -6       37.07       27.00      2.00 o
   7   1  -6       62.72       61.85      2.58 o
   8   1  -6      189.11      202.56      5.33 o
   9   1  -6      149.72      161.40      4.57 o
  10   1  -6      147.35      151.57      5.49 o
  11   1  -6       48.25       38.47      3.61 o
  12   1  -6      126.82      126.44      6.35 o
  13   1  -6       57.32       73.14      5.80 o
  14   1  -6      420.05      404.63     11.31 o
  15   1  -6       25.83       32.19      8.01 o
  16   1  -6      204.35      209.63     13.41 o
  17   1  -6        6.96        8.75     11.15 o
  18   1  -6       73.95       95.45     24.40 o
   0   2  -6     1149.75     1164.86     45.66 o
   1   2  -6      606.71      639.18     12.56 o
   2   2  -6     4433.58     4387.18     81.11 o
   3   2  -6      352.61      397.48      7.66 o
   4   2  -6      309.98      300.98      5.76 o
   5   2  -6       15.75       12.04      1.37 o
   6   2  -6      554.63      516.63      8.53 o
   7   2  -6       34.44       38.45      2.31 o
   8   2  -6       50.88       53.39      2.98 o
   9   2  -6      122.18      114.67      3.93 o
  10   2  -6      157.46      162.26      5.30 o
  11   2  -6      240.47      259.38      7.21 o
  12   2  -6       28.46       35.29      3.73 o
  13   2  -6      127.74      130.35      5.66 o
  14   2  -6       11.12        4.78      4.38 o
  15   2  -6       20.72       20.24      5.78 o
  16   2  -6      148.42      156.77     10.75 o
  17   2  -6        8.33        2.62      7.49 o
  18   2  -6       60.76       63.88     12.42 o
   0   3  -6       68.94       57.79      5.10 o
   1   3  -6       30.71       29.01      2.04 o
   2   3  -6       21.88       24.39      2.37 o
   3   3  -6      743.79      776.67     15.62 o
   4   3  -6      191.86      186.71     12.69 o
   5   3  -6       10.58       11.11      1.39 o
   6   3  -6     1251.85     1179.45     17.95 o
   7   3  -6       42.23       43.78      2.81 o
   8   3  -6       85.09       90.11      3.53 o
   9   3  -6       42.57       39.66      2.92 o
  10   3  -6       84.88       87.44      5.97 o
  11   3  -6       55.98       56.88      4.38 o
  12   3  -6       58.74       58.34      4.49 o
  13   3  -6       21.69       12.48      4.75 o
  14   3  -6       16.66       20.82      5.99 o
  15   3  -6       17.60       11.47      5.47 o
  16   3  -6       62.61       79.70      9.18 o
  17   3  -6        1.75       18.07     13.69 o
  18   3  -6      107.41      129.02     28.10 o
   0   4  -6      151.10      154.97      7.10 o
   1   4  -6       27.12       25.61      1.96 o
   2   4  -6      734.18      747.11     71.82 o
   3   4  -6      358.31      349.15     32.46 o
   4   4  -6      719.81      758.68     13.02 o
   5   4  -6      127.94      129.26      4.86 o
   6   4  -6     1388.11     1380.42     22.91 o
   7   4  -6      122.87      125.80      4.16 o
   8   4  -6       12.37       15.22      3.56 o
   9   4  -6      223.86      216.22      6.00 o
  10   4  -6       43.20       42.15      3.75 o
  11   4  -6       10.71       14.30      7.40 o
  12   4  -6      131.48      122.94      5.81 o
  13   4  -6       44.28       45.93      5.60 o
  14   4  -6      171.98      178.37      7.95 o
  15   4  -6        4.72       13.53      7.02 o
  16   4  -6       72.18       94.29     12.49 o
  17   4  -6        0.86        3.89     26.51 o
   0   5  -6      141.30      130.21      9.64 o
   1   5  -6      300.36      285.21      7.40 o
   2   5  -6     1866.09     1836.77     35.18 o
   3   5  -6      172.28      167.04      5.11 o
   4   5  -6       68.71       65.13      6.01 o
   5   5  -6      286.94      290.93      6.21 o
   6   5  -6      789.12      783.95     14.89 o
   7   5  -6       14.99       16.40      2.65 o
   8   5  -6       92.73       94.32      4.06 o
   9   5  -6      223.00      213.75      6.72 o
  10   5  -6       15.18       14.08      4.20 o
  11   5  -6        0.90        1.30      3.19 o
  12   5  -6        3.51       -2.65      4.15 o
  13   5  -6        8.57        1.51      4.65 o
  14   5  -6        7.38       15.00      6.87 o
  15   5  -6        1.93        1.34      9.30 o
  16   5  -6       20.75        6.93     23.56 o
  17   5  -6        3.36        5.66     17.22 o
   0   6  -6       11.27       10.64      3.08 o
   1   6  -6       12.09       11.80      2.26 o
   2   6  -6      175.63      168.88      5.78 o
   3   6  -6      584.40      636.87     13.49 o
   4   6  -6      163.42      169.93      7.68 o
   5   6  -6      115.65      125.57      7.61 o
   6   6  -6      270.58      295.65      8.07 o
   7   6  -6      228.43      233.15      9.16 o
   8   6  -6        1.69        3.56      3.07 o
   9   6  -6        3.85        4.39      3.26 o
  10   6  -6        5.11        7.80      3.71 o
  11   6  -6        9.65       12.87      4.30 o
  12   6  -6       58.94       61.98      6.58 o
  13   6  -6       30.12       32.91      8.49 o
  14   6  -6       66.30       93.99     19.74 o
  15   6  -6       12.98       10.04     17.37 o
  16   6  -6       28.07       16.26     14.36 o
   0   7  -6     1713.72     1723.01     65.21 o
   1   7  -6       58.70       53.32      5.66 o
   2   7  -6     2501.38     2714.40     56.67 o
   3   7  -6       92.38      103.17      4.93 o
   4   7  -6      375.30      404.23     10.89 o
   5   7  -6      129.51      131.89      5.23 o
   6   7  -6       54.49       63.28      4.49 o
   7   7  -6        4.25       -0.27      3.71 o
   8   7  -6       26.02       23.73      4.95 o
   9   7  -6       91.17       97.72      7.45 o
  10   7  -6        2.56        1.06      5.62 o
  11   7  -6        3.69        9.06      6.35 o
  12   7  -6       62.68       74.50     11.20 o
  13   7  -6       11.84       16.12     15.57 o
  14   7  -6       33.21       46.93     22.88 o
  15   7  -6        8.90       -3.92     23.16 o
   0   8  -6      338.63      341.77     20.30 o
   1   8  -6       66.31       64.17      4.74 o
   2   8  -6      437.13      478.84     11.97 o
   3   8  -6       37.73       49.11      4.00 o
   4   8  -6       83.81       89.83      5.57 o
   5   8  -6      156.04      156.73      5.78 o
   6   8  -6       39.49       48.69     10.08 o
   7   8  -6       62.80       60.39      7.63 o
   8   8  -6       14.54       18.91      4.75 o
   9   8  -6       28.10       33.48      7.17 o
  10   8  -6        1.01        3.98      8.71 o
  11   8  -6        3.19       13.10     10.08 o
  12   8  -6       75.03       96.23     16.48 o
  13   8  -6       10.56        7.43     13.96 o
  14   8  -6       39.97       28.04     20.39 o
   0   9  -6      240.75      256.11     19.67 o
   1   9  -6       95.86       92.68      6.50 o
   2   9  -6      271.25      278.28     10.54 o
   3   9  -6       12.16       12.49      3.60 o
   4   9  -6       71.30       76.56      6.11 o
   5   9  -6        9.75       12.42      2.86 o
   6   9  -6       35.17       37.95      7.18 o
   7   9  -6        2.71       -0.24      4.69 o
   8   9  -6       34.82       43.73     11.17 o
   9   9  -6        0.74        2.81      7.82 o
  10   9  -6       28.48       47.33     15.31 o
  11   9  -6        5.35       -1.34     21.38 o
  12   9  -6        5.96      -13.15     17.87 o
   0  10  -6       92.92       76.29      8.37 o
   1  10  -6       63.73       72.29      6.58 o
   2  10  -6      295.36      335.33     11.24 o
   3  10  -6       22.43       20.39      5.12 o
   4  10  -6       15.68       12.60      6.69 o
   5  10  -6        2.56        6.43      9.93 o
   6  10  -6       74.21       78.35     16.78 o
   7  10  -6       21.44       23.53      8.26 o
   8  10  -6        5.57      -20.39     20.39 o
   9  10  -6        0.98       -4.72     19.89 o
  10  10  -6        1.90       39.66     26.95 o
   0  11  -6       16.02       24.27      8.18 o
   1  11  -6       36.09       34.98      8.62 o
   2  11  -6       26.25       35.26      9.05 o
   3  11  -6       30.56       30.21     19.89 o
   4  11  -6       35.12       35.37     23.31 o
   5  11  -6       11.72        3.42     28.44 o
   6  11  -6       62.37      113.48     38.57 o
   7  11  -6        9.78       -3.42     17.06 o
   0  12  -6       79.24       24.62     31.89 o
   1  12  -6       39.33       18.56     26.48 o
   2   0  -5      796.52      824.68     16.63 o
   4   0  -5     9471.23     9437.57    262.06 o
   6   0  -5      771.61      770.40     17.48 o
   8   0  -5     2565.54     2600.62     60.47 o
  10   0  -5     1002.08      984.18     28.23 o
  12   0  -5     1607.64     1763.05     40.81 o
  14   0  -5       66.66       80.17     11.69 o
  16   0  -5       88.99      116.56     28.61 o
  18   0  -5      113.66      118.70     26.95 o
   1   1  -5     1357.93     1366.19     24.84 o
   2   1  -5      145.02      164.56      3.61 o
   3   1  -5       69.03       66.69      1.74 o
   4   1  -5     5146.31     5119.72     78.15 o
   5   1  -5      537.74      557.89      8.78 o
   6   1  -5      186.26      176.45      3.64 o
   7   1  -5       97.81       97.58      2.84 o
   8   1  -5     3091.33     3162.78     45.26 o
   9   1  -5      258.88      277.90      5.81 o
  10   1  -5      348.80      352.89      7.38 o
  11   1  -5      244.28      252.71      6.33 o
  12   1  -5     2177.13     2236.78     37.72 o
  13   1  -5       46.92       52.99      5.36 o
  14   1  -5        2.30        3.05      3.87 o
  15   1  -5        7.83        6.18      5.04 o
  16   1  -5      171.90      157.22      9.82 o
  17   1  -5       19.29       23.42     12.25 o
  18   1  -5        1.20      -13.71     23.00 o
  19   1  -5       15.72        6.74     16.41 o
   1   2  -5      889.97      899.52     14.66 o
   2   2  -5      745.80      754.67     14.90 o
   3   2  -5       86.58       96.38      2.27 o
   4   2  -5     3123.66     3106.17     41.22 o
   5   2  -5      501.41      530.47      8.85 o
   6   2  -5      414.84      435.10      7.50 o
   7   2  -5      204.08      227.41      4.94 o
   8   2  -5     3932.22     3942.41     56.48 o
   9   2  -5       72.42       71.40      3.17 o
  10   2  -5      121.16      125.42      4.66 o
  11   2  -5      143.91      129.27      4.67 o
  12   2  -5     1773.80     1829.62     34.04 o
  13   2  -5       91.89       92.41      5.59 o
  14   2  -5      126.39      121.22      7.58 o
  15   2  -5       42.82       40.59      8.47 o
  16   2  -5      248.50      213.21     21.53 o
  17   2  -5        7.67       12.13      8.59 o
  18   2  -5        2.54       -4.45     12.72 o
  19   2  -5        2.95      -14.73     24.77 o
   1   3  -5        4.18        3.64      1.94 o
   2   3  -5      481.00      489.65     58.66 o
   3   3  -5      458.63      505.10     44.42 o
   4   3  -5     2013.36     2052.93     31.28 o
   5   3  -5      342.62      356.43      6.66 o
   6   3  -5      111.11      135.94      3.71 o
   7   3  -5      127.87      131.38      3.98 o
   8   3  -5     4362.41     4454.68     60.07 o
   9   3  -5       32.19       30.61      3.27 o
  10   3  -5      147.25      151.88      4.63 o
  11   3  -5      151.76      141.28      4.89 o
  12   3  -5      913.30      934.44     17.34 o
  13   3  -5        5.34        0.26      3.78 o
  14   3  -5      102.39      102.13      7.26 o
  15   3  -5       10.14       14.90      6.21 o
  16   3  -5      213.11      214.60     10.62 o
  17   3  -5       10.99        1.43      9.22 o
  18   3  -5       12.95       -8.11     25.42 o
   1   4  -5      153.10      145.61      4.67 o
   2   4  -5      140.30      120.28      4.43 o
   3   4  -5      314.28      345.01     10.69 o
   4   4  -5       77.02       60.89      2.46 o
   5   4  -5      233.16      230.86      4.98 o
   6   4  -5      110.67      109.33      5.43 o
   7   4  -5      115.84      112.37      4.14 o
   8   4  -5     2706.23     2703.56     41.18 o
   9   4  -5       54.44       51.33      3.26 o
  10   4  -5      512.51      510.73      9.91 o
  11   4  -5       39.86       37.70      3.63 o
  12   4  -5      820.41      830.57     17.69 o
  13   4  -5       16.48       18.12      4.39 o
  14   4  -5       29.36       25.19      5.50 o
  15   4  -5       17.02        8.42      8.36 o
  16   4  -5      353.36      350.38     17.88 o
  17   4  -5        1.03       -5.69     21.35 o
  18   4  -5       15.78        1.24     25.27 o
   1   5  -5      337.84      333.10      9.44 o
   2   5  -5        5.82        6.23      2.02 o
   3   5  -5      127.00      125.77      4.78 o
   4   5  -5      203.64      181.59      5.54 o
   5   5  -5      134.61      152.05      5.96 o
   6   5  -5        6.79        6.16      2.22 o
   7   5  -5       28.99       25.30      3.02 o
   8   5  -5     1009.79     1008.66     18.46 o
   9   5  -5      314.53      307.96      7.48 o
  10   5  -5        2.23        1.50      3.00 o
  11   5  -5        5.91        7.39      3.82 o
  12   5  -5      361.95      397.86     10.21 o
  13   5  -5        3.71        0.86      5.94 o
  14   5  -5       16.64       15.95      8.95 o
  15   5  -5        7.41       13.89      8.94 o
  16   5  -5      235.12      231.65     19.41 o
  17   5  -5        9.50      -23.03     23.03 o
   1   6  -5       17.95       18.06      2.86 o
   2   6  -5      112.70      111.87      4.23 o
   3   6  -5      148.98      151.10      5.06 o
   4   6  -5      444.73      420.67     10.27 o
   5   6  -5       29.33       29.91      3.36 o
   6   6  -5       13.41       13.90      5.95 o
   7   6  -5      655.15      670.07     19.74 o
   8   6  -5     1065.08     1084.37     22.90 o
   9   6  -5       45.71       48.56      3.89 o
  10   6  -5       28.06       23.14      4.78 o
  11   6  -5       17.37       14.88      3.74 o
  12   6  -5      394.57      432.79     13.59 o
  13   6  -5       57.27       76.11     11.18 o
  14   6  -5        2.14       -3.63      7.35 o
  15   6  -5       28.18       14.89      7.90 o
  16   6  -5      110.15       84.54     22.66 o
   1   7  -5      234.37      246.82     13.44 o
   2   7  -5      681.32      686.27     15.42 o
   3   7  -5       59.53       57.95      3.64 o
   4   7  -5      491.98      496.63     11.75 o
   5   7  -5      244.36      275.88      7.31 o
   6   7  -5      843.14      898.40     22.21 o
   7   7  -5       29.40       34.75      8.02 o
   8   7  -5      333.62      347.20      9.89 o
   9   7  -5      124.76      121.25      9.17 o
  10   7  -5       44.74       52.25      6.64 o
  11   7  -5        0.62        2.25      5.81 o
  12   7  -5      525.71      611.47     33.30 o
  13   7  -5        5.28       14.40      8.56 o
  14   7  -5        2.63        4.05     23.89 o
  15   7  -5        3.80        8.33     16.88 o
   1   8  -5       40.34       48.68     12.39 o
   2   8  -5       50.31       35.04      3.16 o
   3   8  -5       68.38       70.12      5.79 o
   4   8  -5      454.70      457.25     13.62 o
   5   8  -5       50.41       55.20      5.90 o
   6   8  -5      131.81      108.60     10.67 o
   7   8  -5       23.48       35.77      6.34 o
   8   8  -5      264.15      269.41     18.64 o
   9   8  -5        0.59       -0.93      7.00 o
  10   8  -5       23.46       29.33      8.09 o
  11   8  -5       16.97       28.19     16.82 o
  12   8  -5      347.60      370.15     20.25 o
  13   8  -5        2.60       10.29     19.02 o
  14   8  -5        0.07        3.64     20.27 o
   1   9  -5       15.42       17.13      5.52 o
   2   9  -5       21.01       18.95      4.26 o
   3   9  -5       14.08       21.16      3.96 o
   4   9  -5      198.99      204.06      9.03 o
   5   9  -5       12.19        9.96      4.80 o
   6   9  -5        1.06        5.89      5.69 o
   7   9  -5       22.89       21.26      6.54 o
   8   9  -5      208.56      223.61     10.83 o
   9   9  -5       20.02       18.72      7.26 o
  10   9  -5        0.67        3.65     10.93 o
  11   9  -5        8.96        1.90     12.40 o
  12   9  -5      257.83      251.70     28.97 o
  13   9  -5       24.47       19.43     17.19 o
   1  10  -5        0.55        3.96      4.63 o
   2  10  -5        9.04        6.61      4.57 o
   3  10  -5       18.99       18.44      5.04 o
   4  10  -5       17.03        8.15      9.73 o
   5  10  -5        1.92        5.60      7.98 o
   6  10  -5       22.24       19.47      7.10 o
   7  10  -5        0.53        6.38      8.70 o
   8  10  -5       53.42       70.43     12.84 o
   9  10  -5        1.40      -20.45     20.86 o
  10  10  -5       10.77       21.23     24.52 o
  11  10  -5       26.37       -6.00     27.60 o
   1  11  -5       18.41       27.17      6.04 o
   2  11  -5       16.40       24.63      8.22 o
   3  11  -5       14.29       10.90      7.53 o
   4  11  -5       15.93       12.77      9.57 o
   5  11  -5        5.97       16.35     14.92 o
   6  11  -5       25.10       23.19     31.11 o
   7  11  -5        6.36       24.68     23.16 o
   8  11  -5      160.28      146.39     23.56 o
   1  12  -5        1.25       25.15     29.59 o
   2  12  -5        2.51       44.38     26.79 o
   3  12  -5       20.06       -2.46     25.27 o
   4  12  -5       55.98       33.60     25.49 o
   2   0  -4     2698.34     2371.10     47.37 o
   4   0  -4        7.03        5.51      1.48 o
   6   0  -4     6759.04     6725.15    144.86 o
   8   0  -4     1447.50     1504.84     44.79 o
  10   0  -4      619.95      616.39     16.03 o
  12   0  -4     1601.16     1708.01     45.43 o
  14   0  -4      178.55      194.90     11.61 o
  16   0  -4      620.51      698.29     26.68 o
  18   0  -4       25.15       14.70     22.41 o
   1   1  -4      565.24      522.73     10.01 o
   2   1  -4       13.63       16.45      0.96 o
   3   1  -4       84.80       78.72      1.78 o
   4   1  -4      267.11      198.06      3.81 o
   5   1  -4     1531.28     1565.17     20.88 o
   6   1  -4     1050.93     1097.70     15.94 o
   7   1  -4      185.70      187.05      4.46 o
   8   1  -4      116.05      107.36      3.25 o
   9   1  -4      181.48      178.08      6.04 o
  10   1  -4      129.63      124.58      4.77 o
  11   1  -4      354.78      368.24      7.89 o
  12   1  -4        1.31        1.01      3.39 o
  13   1  -4       74.85       78.49      5.15 o
  14   1  -4       31.48       36.04      4.79 o
  15   1  -4       27.80       36.24      6.14 o
  16   1  -4       91.28      101.42     11.69 o
  17   1  -4       17.15       22.02     11.93 o
  18   1  -4      133.52      152.33     24.40 o
  19   1  -4        7.24       -2.39     13.96 o
   0   2  -4      381.35      479.10    100.52 o
   1   2  -4      457.81      458.32      8.77 o
   2   2  -4       54.46       57.76      1.68 o
   3   2  -4      106.42       98.76      2.76 o
   4   2  -4       60.89       89.39      2.30 o
   5   2  -4     1006.72     1037.47     15.00 o
   6   2  -4     1396.27     1495.78     21.06 o
   7   2  -4      414.03      459.80      7.89 o
   8   2  -4        7.60        6.64      2.10 o
   9   2  -4      169.73      166.87      6.22 o
  10   2  -4      225.82      225.74      5.94 o
  11   2  -4       71.26       58.44      3.99 o
  12   2  -4      232.52      242.11      8.08 o
  13   2  -4        3.76       -1.00      3.76 o
  14   2  -4        5.27       11.38      4.71 o
  15   2  -4       32.83       28.55      6.28 o
  16   2  -4      254.69      233.79     12.62 o
  17   2  -4       26.04       17.97      9.93 o
  18   2  -4        2.67       20.92     22.29 o
  19   2  -4        1.81       26.11     24.43 o
   0   3  -4      334.59      274.36     10.72 o
   1   3  -4      364.54      374.32      8.19 o
   2   3  -4      136.36      120.00      3.16 o
   3   3  -4       79.41       77.06      2.96 o
   4   3  -4     2201.64     2064.97     31.24 o
   5   3  -4      143.65      149.93      3.35 o
   6   3  -4      162.71      155.87      3.88 o
   7   3  -4      257.06      263.45      5.20 o
   8   3  -4        6.78        5.14      2.19 o
   9   3  -4       84.19       79.27      4.42 o
  10   3  -4       15.46       18.84      3.06 o
  11   3  -4      143.40      142.15      5.30 o
  12   3  -4      275.56      268.32      7.78 o
  13   3  -4       20.66       18.76      3.86 o
  14   3  -4       14.65       19.09      4.20 o
  15   3  -4       24.43       18.59      5.20 o
  16   3  -4      264.37      287.80     12.45 o
  17   3  -4       11.23        3.55      8.10 o
  18   3  -4       63.39       85.38     25.36 o
  19   3  -4        8.89      -33.32     33.32 o
   0   4  -4     1249.37     1478.68     54.11 o
   1   4  -4      255.03      235.17      6.38 o
   2   4  -4      704.48      689.56     13.35 o
   3   4  -4      101.64      101.95      5.87 o
   4   4  -4      970.07      871.10     15.77 o
   5   4  -4       21.62       23.43      2.30 o
   6   4  -4       23.24       43.01      5.04 o
   7   4  -4       52.74       51.03      2.70 o
   8   4  -4      264.96      267.95      7.10 o
   9   4  -4       21.61       22.51      2.65 o
  10   4  -4       61.81       68.01      7.04 o
  11   4  -4       48.91       47.10      3.93 o
  12   4  -4       17.47       12.27      3.67 o
  13   4  -4       19.52       18.19      4.23 o
  14   4  -4        5.49        1.40      4.99 o
  15   4  -4       10.28        7.97      5.53 o
  16   4  -4      136.11      139.93     15.19 o
  17   4  -4        1.98      -12.30     12.30 o
  18   4  -4       53.03       48.27     25.89 o
   0   5  -4       48.19       48.67      5.69 o
   1   5  -4      521.62      561.28     18.45 o
   2   5  -4     2306.61     2322.45     48.25 o
   3   5  -4       85.56       85.14      4.57 o
   4   5  -4     1053.59     1067.30     24.27 o
   5   5  -4      793.43      839.78     21.26 o
   6   5  -4     1377.84     1468.94     30.05 o
   7   5  -4       82.57       71.91      3.31 o
   8   5  -4        9.84        9.11      2.72 o
   9   5  -4       11.39       16.56      2.82 o
  10   5  -4       19.29       16.29      3.07 o
  11   5  -4       12.55       14.38      3.69 o
  12   5  -4      152.35      150.14      6.05 o
  13   5  -4       15.56       16.09      4.29 o
  14   5  -4       82.18       76.86      6.92 o
  15   5  -4        6.89        0.75      7.64 o
  16   5  -4      246.87      263.15     18.74 o
  17   5  -4        1.86       13.55     26.11 o
   0   6  -4     2770.27     2739.32    102.63 o
   1   6  -4       68.81       70.23      4.77 o
   2   6  -4     1368.16     1379.01     29.31 o
   3   6  -4       14.37       20.11      2.45 o
   4   6  -4     1395.45     1422.51     28.09 o
   5   6  -4      202.50      198.23      6.41 o
   6   6  -4        8.07        0.57      4.11 o
   7   6  -4      751.28      785.96     19.69 o
   8   6  -4        7.72       -0.27      3.08 o
   9   6  -4       18.19       16.30      4.12 o
  10   6  -4       52.36       44.18      5.33 o
  11   6  -4      131.20      129.22      5.74 o
  12   6  -4      115.79      115.60      5.86 o
  13   6  -4       30.82       36.19      8.77 o
  14   6  -4       94.51      102.34     17.95 o
  15   6  -4        5.64       -3.81      9.11 o
  16   6  -4      122.06      129.70     26.98 o
  17   6  -4        1.19      -19.67     24.46 o
   0   7  -4      328.95      329.59     16.54 o
   1   7  -4      310.76      302.88     28.56 o
   2   7  -4      146.22      162.24      8.13 o
   3   7  -4      168.62      176.63      5.82 o
   4   7  -4        5.74        3.79      2.26 o
   5   7  -4      113.75      125.69      6.23 o
   6   7  -4      243.69      233.22     20.67 o
   7   7  -4       38.11       46.05      6.84 o
   8   7  -4        3.90        2.29      4.16 o
   9   7  -4        7.81        2.50      4.79 o
  10   7  -4       17.31       16.14      5.84 o
  11   7  -4       18.48       20.29      6.87 o
  12   7  -4        3.74        0.77     12.82 o
  13   7  -4       19.47       11.35      8.47 o
  14   7  -4       15.60       23.89      9.82 o
  15   7  -4        4.48       -9.01     17.19 o
  16   7  -4       43.88       50.97     18.28 o
   0   8  -4     1906.59     2063.01     83.95 o
   1   8  -4      264.51      271.06     11.98 o
   2   8  -4      214.69      221.92     10.79 o
   3   8  -4       76.88       84.74      5.63 o
   4   8  -4      191.03      206.52      7.23 o
   5   8  -4       53.24       50.57      5.85 o
   6   8  -4        2.70        1.56      4.75 o
   7   8  -4        2.98        7.54      8.24 o
   8   8  -4       16.11       23.09      9.95 o
   9   8  -4        6.51        8.70      8.37 o
  10   8  -4        3.50        2.42      7.39 o
  11   8  -4        2.47        3.94      6.40 o
  12   8  -4        6.49       -2.57      9.85 o
  13   8  -4        4.14       18.55     12.00 o
  14   8  -4       40.96       43.39     23.68 o
  15   8  -4       24.73       -8.27     18.24 o
   0   9  -4      736.48      756.43     46.53 o
   1   9  -4       48.15       44.56      6.92 o
   2   9  -4      206.94      204.21      8.01 o
   3   9  -4       67.38       69.21      5.45 o
   4   9  -4      101.02       87.75      7.24 o
   5   9  -4       14.09       14.44      6.31 o
   6   9  -4       53.77       51.10      7.18 o
   7   9  -4       14.18       21.93      7.03 o
   8   9  -4        3.98       10.49      7.06 o
   9   9  -4       48.53       36.05      9.33 o
  10   9  -4        5.28       -7.40     10.50 o
  11   9  -4       21.53       21.72      8.69 o
  12   9  -4       54.99       70.84     25.30 o
  13   9  -4        2.81      -13.15     14.58 o
   0  10  -4      109.28      103.10     15.01 o
   1  10  -4       86.74       96.44      8.62 o
   2  10  -4      157.40      160.62      9.02 o
   3  10  -4       34.62       37.65      4.88 o
   4  10  -4       63.65       68.84      8.54 o
   5  10  -4        3.43       -0.46      7.12 o
   6  10  -4       42.09       56.62      8.72 o
   7  10  -4       37.68       42.60      8.39 o
   8  10  -4       92.15       84.52     10.35 o
   9  10  -4       17.20       20.47     11.54 o
  10  10  -4        2.14       -6.22     15.11 o
  11  10  -4        5.51       22.94     25.95 o
   0  11  -4      109.43      134.12     18.21 o
   1  11  -4       60.82       68.25     10.03 o
   2  11  -4      118.57      121.80     11.67 o
   3  11  -4       15.51       21.27     10.09 o
   4  11  -4      161.26      180.66     13.54 o
   5  11  -4       36.77       48.12     11.91 o
   6  11  -4       13.64       15.14     23.19 o
   7  11  -4        0.24       -4.91     20.48 o
   8  11  -4       19.21        5.63     20.30 o
   9  11  -4       20.68      -23.44     23.44 o
   1  12  -4       47.97       64.56     27.32 o
   2  12  -4        5.10       -3.64     24.34 o
   3  12  -4        0.17       -3.05     24.49 o
   4  12  -4       86.84       69.13     29.15 o
   5  12  -4       36.87      -10.91     22.66 o
   2   0  -3      734.26      634.98     11.23 o
   4   0  -3     6504.95     6005.78    127.72 o
   6   0  -3      245.16      223.29      8.82 o
   8   0  -3     3606.24     3735.49     66.99 o
  10   0  -3     2850.98     2903.58     57.05 o
  12   0  -3     1016.97     1094.55     27.36 o
  14   0  -3      491.85      482.71     17.22 o
  16   0  -3       64.80       77.44     12.49 o
  18   0  -3       33.29       71.89     24.52 o
   1   1  -3     1035.37      914.76     17.79 o
   2   1  -3    16042.32    14073.25    366.32 o
   3   1  -3      610.58      626.92      9.70 o
   4   1  -3     1613.26     1493.89     20.49 o
   5   1  -3     1870.87     1924.94     26.49 o
   6   1  -3     3760.79     3546.06     51.29 o
   7   1  -3      281.72      299.76      5.41 o
   8   1  -3       73.99       72.60      2.81 o
   9   1  -3      271.46      285.44      7.72 o
  10   1  -3     1157.47     1162.45     22.66 o
  11   1  -3       34.75       34.44      4.70 o
  12   1  -3      380.99      392.67      8.81 o
  13   1  -3       83.08       79.12      4.86 o
  14   1  -3      627.52      661.92     13.88 o
  15   1  -3       58.40       59.40      5.70 o
  16   1  -3      298.37      292.02     11.65 o
  17   1  -3       36.68       38.58     11.78 o
  18   1  -3       18.16        8.64     18.09 o
  19   1  -3        5.30       14.36     22.72 o
   1   2  -3     1099.61      951.83    162.66 o
   2   2  -3      170.86      148.60      3.44 o
   3   2  -3     1016.88     1051.71     16.70 o
   4   2  -3     1160.32     1234.55     18.59 o
   5   2  -3     1546.98     1657.03     23.88 o
   6   2  -3     2597.96     2474.50     35.44 o
   7   2  -3      243.74      272.11      5.72 o
   8   2  -3       53.20       41.74      2.83 o
   9   2  -3      450.09      434.69      9.03 o
  10   2  -3     2522.31     2686.38     41.80 o
  11   2  -3       54.34       50.78      5.23 o
  12   2  -3      346.93      336.12      8.76 o
  13   2  -3       68.10       65.82      5.25 o
  14   2  -3      354.66      383.27     11.35 o
  15   2  -3        4.81        4.69      6.36 o
  16   2  -3      142.24      139.37     12.10 o
  17   2  -3       20.49       24.06      7.77 o
  18   2  -3       23.46      -13.74     33.79 o
  19   2  -3        2.33        5.22     15.20 o
   1   3  -3      331.48      366.19     10.35 o
   2   3  -3      449.44      516.70     10.83 o
   3   3  -3     1117.66     1199.29     21.45 o
   4   3  -3        4.35        7.22      1.41 o
   5   3  -3      127.29      130.39      3.08 o
   6   3  -3      913.88      831.97     12.67 o
   7   3  -3      122.84      120.68      4.12 o
   8   3  -3     1108.84     1072.18     16.32 o
   9   3  -3      184.03      180.13      4.85 o
  10   3  -3     1334.74     1355.46     21.68 o
  11   3  -3       21.96       20.89      3.39 o
  12   3  -3      506.30      540.26     19.02 o
  13   3  -3      103.05       94.98      5.74 o
  14   3  -3      605.93      683.16     19.54 o
  15   3  -3       18.29       15.67      8.03 o
  16   3  -3       79.98       67.93     10.03 o
  17   3  -3        4.91       16.47     13.11 o
  18   3  -3       77.00       63.81     25.42 o
  19   3  -3        6.40       -4.07     14.76 o
   1   4  -3       26.44       36.81      3.68 o
   2   4  -3       26.58       26.21      2.86 o
   3   4  -3       72.77       70.60      3.33 o
   4   4  -3      280.62      342.67      7.07 o
   5   4  -3       14.64       16.64      3.86 o
   6   4  -3     2992.69     3162.39     50.35 o
   7   4  -3      137.95      145.45      5.87 o
   8   4  -3      423.74      403.92      7.72 o
   9   4  -3       15.42       10.82      2.28 o
  10   4  -3     1052.18     1092.72     18.80 o
  11   4  -3       55.70       47.58      3.64 o
  12   4  -3      335.03      304.67      8.62 o
  13   4  -3       22.52       21.83      3.82 o
  14   4  -3      298.35      314.15     10.91 o
  15   4  -3        4.94        8.54      5.73 o
  16   4  -3      132.30      131.64    110.43 o
  17   4  -3        0.83        5.03     12.29 o
  18   4  -3       27.84        3.17     16.29 o
   1   5  -3      525.12      537.94     16.50 o
   2   5  -3      384.37      436.00     15.06 o
   3   5  -3      207.01      212.37      6.36 o
   4   5  -3      364.56      383.99      9.62 o
   5   5  -3      298.81      315.28     11.70 o
   6   5  -3     1290.84     1267.91     44.94 o
   7   5  -3      110.09      110.75      3.43 o
   8   5  -3     2133.27     2217.23     34.89 o
   9   5  -3      183.68      191.51      6.04 o
  10   5  -3     1270.98     1364.99     23.06 o
  11   5  -3        4.65        5.86      2.89 o
  12   5  -3      584.77      616.06     13.95 o
  13   5  -3        3.28        5.02      4.54 o
  14   5  -3      245.80      253.85     11.12 o
  15   5  -3       18.20       31.45      9.34 o
  16   5  -3       44.09       41.08     10.65 o
  17   5  -3        3.31        5.28     14.76 o
  18   5  -3       32.47      -28.69     28.69 o
   1   6  -3      217.15      220.39     14.27 o
   2   6  -3      283.35      252.00      9.55 o
   3   6  -3      246.80      253.75      6.61 o
   4   6  -3     1900.17     1827.12     42.16 o
   5   6  -3      141.27      148.31      9.75 o
   6   6  -3      603.74      624.12     17.54 o
   7   6  -3      287.41      289.65     19.72 o
   8   6  -3     1156.71     1160.00     23.67 o
   9   6  -3       51.57       54.73      4.26 o
  10   6  -3      225.34      230.66      8.74 o
  11   6  -3      291.38      286.52     10.59 o
  12   6  -3      186.08      174.56      9.57 o
  13   6  -3       27.33       40.71      9.16 o
  14   6  -3      324.47      345.32     15.37 o
  15   6  -3       10.75       -2.45      9.47 o
  16   6  -3       15.39       22.47     18.87 o
  17   6  -3       48.02       29.00     18.59 o
   1   7  -3      124.72      136.28      8.31 o
   2   7  -3      290.97      263.97     10.19 o
   3   7  -3      276.17      291.97      8.23 o
   4   7  -3       95.49       82.26      3.75 o
   5   7  -3      234.53      247.74     13.41 o
   6   7  -3      769.48      769.87     20.28 o
   7   7  -3       42.68       49.18      6.20 o
   8   7  -3       41.33       28.45      6.60 o
   9   7  -3       55.73       54.56      5.53 o
  10   7  -3      638.20      643.11     20.91 o
  11   7  -3        0.85       -1.12      4.91 o
  12   7  -3       22.86       20.67      8.85 o
  13   7  -3       43.64       59.60      9.67 o
  14   7  -3       90.88       94.64      9.78 o
  15   7  -3        6.19        9.60     22.75 o
  16   7  -3       16.71      -22.63     26.30 o
   1   8  -3      189.01      182.29      9.06 o
   2   8  -3      493.86      471.26     17.05 o
   3   8  -3      115.85      104.80      6.21 o
   4   8  -3      594.31      586.19     14.53 o
   5   8  -3      168.02      169.52     12.73 o
   6   8  -3      200.66      176.68     12.16 o
   7   8  -3       17.22       20.41      8.52 o
   8   8  -3      100.79       96.96      8.57 o
   9   8  -3       30.86       35.45      7.01 o
  10   8  -3      232.29      267.08     12.80 o
  11   8  -3       25.86       17.49      6.94 o
  12   8  -3       37.78       44.25     12.11 o
  13   8  -3        8.19       -4.94     11.16 o
  14   8  -3      172.67      218.94     26.57 o
  15   8  -3       28.03        4.94     17.37 o
   1   9  -3       27.85       24.20      6.82 o
   2   9  -3       86.64       86.11      9.69 o
   3   9  -3        3.95        2.08      3.13 o
   4   9  -3      270.90      216.68     14.36 o
   5   9  -3        7.36       12.74      8.87 o
   6   9  -3       70.95       76.94      8.42 o
   7   9  -3       29.39       26.59      7.15 o
   8   9  -3      168.88      152.90     25.94 o
   9   9  -3       48.95       61.27     12.48 o
  10   9  -3      214.63      210.78     13.15 o
  11   9  -3       40.67       44.19      8.04 o
  12   9  -3       40.75       32.60     19.39 o
  13   9  -3       29.30        5.35     16.26 o
   1  10  -3       53.73       68.27     10.87 o
   2  10  -3       52.21       44.02      7.02 o
   3  10  -3        7.25        6.06      5.21 o
   4  10  -3       13.85        9.61      6.52 o
   5  10  -3       12.31       -4.02      8.25 o
   6  10  -3      189.27      169.89     17.74 o
   7  10  -3       19.73       29.50      9.74 o
   8  10  -3       31.99       28.07     10.88 o
   9  10  -3       21.69       21.40     14.90 o
  10  10  -3      254.40      310.16     32.36 o
  11  10  -3       63.92       67.11     29.68 o
  12  10  -3       59.21       15.63     22.25 o
   1  11  -3       15.97       15.78     10.82 o
   2  11  -3        1.16       -0.19      4.09 o
   3  11  -3       21.31       27.63      9.17 o
   4  11  -3       27.31       27.66      8.96 o
   5  11  -3        7.23        7.57      9.12 o
   6  11  -3       53.20       62.04     11.10 o
   7  11  -3        4.56       25.92     18.68 o
   8  11  -3      100.18      108.47     23.34 o
   9  11  -3       23.58        3.85     26.67 o
   1  12  -3       50.53       75.00     25.42 o
   2  12  -3        3.33       15.11     23.09 o
   3  12  -3       11.89       -9.73     23.34 o
   4  12  -3        0.76        2.58     17.78 o
   5  12  -3        3.73        1.86     15.98 o
   6  12  -3       51.54       14.95     31.61 o
   0   0  -2       12.21       -1.27      1.27 o
   2   0  -2      286.09      332.02     27.09 o
   4   0  -2     5938.39     5385.69    107.78 o
   6   0  -2       48.51       54.71      2.68 o
   8   0  -2       27.48       27.57      3.16 o
  10   0  -2       27.99       25.29      3.15 o
  12   0  -2      172.70      171.41      8.25 o
  14   0  -2      314.83      309.34     12.31 o
  16   0  -2       22.11       21.87      7.44 o
  18   0  -2       65.48       45.72     14.58 o
   0   1  -2     3508.33     1822.18   1156.32 o
   1   1  -2     1381.09      880.42    176.99 o
   3   1  -2       32.76       38.02      1.18 o
   4   1  -2    11485.90    10892.33    178.52 o
   5   1  -2      986.65     1022.36     14.43 o
   6   1  -2       10.92        9.46      1.54 o
   7   1  -2      292.94      341.29      6.32 o
   8   1  -2     4709.65     4957.61     67.01 o
   9   1  -2      332.21      336.54      6.42 o
  10   1  -2        8.78        4.90      2.49 o
  11   1  -2        1.12        4.68      2.53 o
  12   1  -2      187.62      180.35      6.09 o
  13   1  -2       98.22      107.06      6.04 o
  14   1  -2      394.30      418.51     10.51 o
  15   1  -2      122.71      150.97      7.68 o
  16   1  -2       18.13       25.40      6.68 o
  17   1  -2       11.25        9.13     11.98 o
  18   1  -2      177.49      189.96     18.13 o
  19   1  -2        0.52        0.53     13.96 o
   0   2  -2     5027.78     4543.26    200.32 o
   1   2  -2     1285.43     1161.04     27.08 o
   2   2  -2    17031.56    13825.02    514.68 o
   3   2  -2      197.29      216.83      4.50 o
   4   2  -2      354.30      354.88      6.14 o
   5   2  -2     1386.10     1410.43     20.16 o
   6   2  -2     2684.68     2541.88     37.88 o
   7   2  -2      208.84      254.70      6.45 o
   8   2  -2       97.55       93.43      5.42 o
   9   2  -2      267.94      284.72      6.57 o
  10   2  -2      278.19      299.32      8.38 o
  11   2  -2      100.66       85.46      5.79 o
  12   2  -2       14.05       16.06      3.27 o
  13   2  -2      278.77      296.71     11.51 o
  14   2  -2      835.77      876.50     21.92 o
  15   2  -2       53.73       71.21      7.15 o
  16   2  -2       56.90       57.93      8.59 o
  17   2  -2        6.43       10.04     16.60 o
  18   2  -2      303.22      308.53     72.67 o
  19   2  -2        2.07       27.23     23.00 o
   0   3  -2     4040.46     3764.98    138.41 o
   1   3  -2      120.35      137.34      5.06 o
   2   3  -2     2018.56     1615.92     29.16 o
   3   3  -2      595.91      601.67     44.85 o
   4   3  -2     3077.05     3030.49     58.75 o
   5   3  -2      224.81      234.75      5.53 o
   6   3  -2     4620.27     4517.57     62.44 o
   7   3  -2      260.73      289.90      6.84 o
   8   3  -2      578.96      591.52     10.02 o
   9   3  -2      124.62      127.64      4.72 o
  10   3  -2      103.61      117.71      5.20 o
  11   3  -2       49.99       44.01      4.11 o
  12   3  -2       54.04       60.15      4.61 o
  13   3  -2      174.04      161.48      7.25 o
  14   3  -2       89.97       97.22      7.29 o
  15   3  -2       24.92       18.14      6.10 o
  16   3  -2        1.33        8.18      9.48 o
  17   3  -2        4.20       -2.04      8.44 o
  18   3  -2      293.71      336.96     34.00 o
  19   3  -2        1.20      -22.63     22.63 o
   0   4  -2     2090.65     2118.56     74.91 o
   1   4  -2      420.23      427.59     12.60 o
   2   4  -2     4473.72     4258.46    167.97 o
   3   4  -2      921.18      950.63     24.92 o
   4   4  -2     3127.48     3156.66     64.49 o
   5   4  -2       11.36        8.29      3.74 o
   6   4  -2     3620.77     3478.89     63.45 o
   7   4  -2       21.68       24.39      2.11 o
   8   4  -2      340.52      345.00      7.28 o
   9   4  -2       23.85       17.23      2.58 o
  10   4  -2       62.84       57.36      3.32 o
  11   4  -2        9.35       10.86      2.75 o
  12   4  -2       14.84       14.39      4.21 o
  13   4  -2       18.21       11.76      3.81 o
  14   4  -2      182.61      178.31      8.16 o
  15   4  -2        9.91       -0.48      7.72 o
  16   4  -2        4.04        0.24      9.95 o
  17   4  -2        6.42       -4.43     12.68 o
  18   4  -2      298.64      370.49     33.69 o
   0   5  -2      654.96      606.28     26.73 o
   1   5  -2       90.07       80.30      4.69 o
   2   5  -2        3.35       -0.09      2.44 o
   3   5  -2      260.71      258.64      8.01 o
   4   5  -2      128.05      113.67      9.09 o
   5   5  -2       63.56       49.27      7.95 o
   6   5  -2     1733.31     1791.77     51.24 o
   7   5  -2       16.86       20.53      4.62 o
   8   5  -2       32.60       35.43      3.31 o
   9   5  -2      204.56      192.01      6.25 o
  10   5  -2        5.48        5.84      2.30 o
  11   5  -2       84.24       75.82      5.20 o
  12   5  -2        7.10       10.22     13.56 o
  13   5  -2       14.62       19.48      4.70 o
  14   5  -2       55.25       63.11      5.79 o
  15   5  -2       43.74       34.81      9.33 o
  16   5  -2        7.09        7.80     15.13 o
  17   5  -2        0.40       -8.21     20.33 o
  18   5  -2      125.93       87.90     24.77 o
   0   6  -2      696.12      686.19     26.14 o
   1   6  -2      747.58      758.64     22.34 o
   2   6  -2      849.30      855.41     32.26 o
   3   6  -2       56.24       57.24      7.62 o
   4   6  -2     1277.42     1174.69    323.17 o
   5   6  -2       70.09       66.05      5.95 o
   6   6  -2      261.11      252.51     19.49 o
   7   6  -2       67.19       60.68      5.74 o
   8   6  -2      427.61      432.40     12.29 o
   9   6  -2      104.63      105.71      9.36 o
  10   6  -2      185.48      196.26      7.53 o
  11   6  -2      248.80      222.86      9.01 o
  12   6  -2        5.89       -1.86      5.58 o
  13   6  -2       58.23       73.37      8.31 o
  14   6  -2       10.64        1.18      8.49 o
  15   6  -2        7.59       -8.69      9.07 o
  16   6  -2        0.65        0.51     11.66 o
  17   6  -2       40.54       56.26     27.29 o
   0   7  -2     1147.57     1214.24     45.94 o
   1   7  -2      314.45      341.06     12.24 o
   2   7  -2     3208.63     3174.43     89.30 o
   3   7  -2      376.84      406.69     12.29 o
   4   7  -2      217.09      135.12     72.28 o
   5   7  -2       95.63       92.28      9.43 o
   6   7  -2      248.58      238.76     10.31 o
   7   7  -2       98.36       72.80      6.72 o
   8   7  -2        5.49       -0.59      5.29 o
   9   7  -2       17.30       19.76     10.28 o
  10   7  -2       53.19       44.06      7.67 o
  11   7  -2       60.61       49.42      7.65 o
  12   7  -2       16.18       16.22      6.33 o
  13   7  -2        0.10       -8.02     11.05 o
  14   7  -2      260.41      255.39     16.14 o
  15   7  -2        4.88      -20.53     30.10 o
  16   7  -2       53.07       55.70     28.35 o
   0   8  -2      563.55      627.38     28.87 o
   1   8  -2      126.39      120.09      8.93 o
   2   8  -2     1468.98     1443.82     44.47 o
   3   8  -2       75.82       59.44      5.12 o
   4   8  -2      404.91      412.00     40.76 o
   5   8  -2        3.87        8.87      6.12 o
   6   8  -2       27.08       21.60      7.88 o
   7   8  -2        6.42       14.58      6.44 o
   8   8  -2      120.20      133.50     12.37 o
   9   8  -2       38.33       24.46      8.16 o
  10   8  -2       81.70       81.69      9.04 o
  11   8  -2       33.95       42.73      9.44 o
  12   8  -2        1.96        1.96      7.71 o
  13   8  -2       21.80       29.50      8.04 o
  14   8  -2       28.43       29.65     22.01 o
  15   8  -2        6.02      -24.40     24.40 o
   0   9  -2      191.61      188.14     15.82 o
   1   9  -2       33.75       35.79      9.81 o
   2   9  -2      366.24      410.55     17.83 o
   3   9  -2       11.85       22.41      5.30 o
   4   9  -2       30.67       25.92      5.78 o
   5   9  -2       12.11       -2.25      5.66 o
   6   9  -2       94.03      100.64      9.21 o
   7   9  -2       44.15       46.31      9.37 o
   8   9  -2       23.43       22.18      9.35 o
   9   9  -2       18.56       24.72     14.69 o
  10   9  -2       91.47       90.15     17.45 o
  11   9  -2       31.49       49.75      9.34 o
  12   9  -2        0.42        4.53     15.65 o
  13   9  -2       19.54       19.89     27.66 o
  14   9  -2       13.92      -29.00     29.00 o
   0  10  -2       61.23       72.17     11.90 o
   1  10  -2        4.61       -0.20     17.98 o
   2  10  -2      344.06      325.36     14.07 o
   3  10  -2       16.08       13.14      3.54 o
   4  10  -2       41.62       36.65      8.52 o
   5  10  -2        2.92        1.24      8.01 o
   6  10  -2      123.91      125.33     15.13 o
   7  10  -2       35.27       28.79      8.53 o
   8  10  -2       14.69       18.21     10.09 o
   9  10  -2        3.86       11.39     15.17 o
  10  10  -2        0.77       -0.34     19.67 o
  11  10  -2       28.66       20.82     16.22 o
  12  10  -2        0.50      -35.00     35.00 o
   0  11  -2       19.46       68.63     15.51 o
   1  11  -2       14.50       27.85      8.58 o
   2  11  -2       33.55       40.26     12.06 o
   3  11  -2       13.02       13.36      9.39 o
   4  11  -2       13.63       11.31     10.88 o
   5  11  -2        8.27       11.40      8.26 o
   6  11  -2      115.13      130.98     13.11 o
   7  11  -2        2.29        1.93     17.81 o
   8  11  -2        1.85      -22.75     22.75 o
   9  11  -2        9.38        9.36     22.25 o
   1  12  -2       32.70       43.08     23.68 o
   2  12  -2       97.57      130.67     19.83 o
   3  12  -2      115.81      123.33     21.73 o
   4  12  -2       29.21       19.61     28.53 o
   5  12  -2       12.89       24.43     22.94 o
   6  12  -2      154.76       79.44     23.16 o
   2   0  -1      138.18       75.74     40.46 o
   6   0  -1     2715.27     3007.15     56.20 o
   8   0  -1      118.49      109.65      5.86 o
  10   0  -1        6.36        4.75      2.95 o
  12   0  -1      763.63      824.29     18.37 o
  14   0  -1      226.75      232.92     12.35 o
  16   0  -1       88.00       89.29     23.44 o
  18   0  -1      135.82      150.09     25.36 o
   1   1  -1      316.78      104.53     67.23 o
   2   1  -1     5073.48     3838.88    749.72 o
   3   1  -1      541.78      459.12      7.86 o
   4   1  -1      442.58      550.60      9.12 o
   5   1  -1      561.93      572.50      9.25 o
   6   1  -1      336.39      299.49      6.11 o
   7   1  -1       69.59       78.32      2.96 o
   8   1  -1      507.68      462.97      8.98 o
   9   1  -1      342.78      358.71      6.86 o
  10   1  -1      255.84      264.19      6.73 o
  11   1  -1       94.66       93.68      4.45 o
  12   1  -1      751.23      799.14     18.09 o
  13   1  -1      107.89       98.43      5.09 o
  14   1  -1      329.37      366.16      9.37 o
  15   1  -1       31.77       36.68      5.47 o
  16   1  -1       40.15       38.10      5.81 o
  17   1  -1        4.73       -6.87      6.87 o
  18   1  -1       36.63       55.04     13.95 o
  19   1  -1       23.50        2.08     21.69 o
   1   2  -1      335.70      312.82      9.56 o
   2   2  -1      265.42      185.20      4.16 o
   3   2  -1       74.88       51.11      3.18 o
   4   2  -1      236.26      160.49      3.31 o
   5   2  -1      948.08      975.20     14.91 o
   6   2  -1     1357.34     1284.37     20.37 o
   7   2  -1      329.22      351.41      6.46 o
   8   2  -1        3.63        1.64      1.68 o
   9   2  -1      303.25      311.73      6.62 o
  10   2  -1     1474.58     1544.90     36.30 o
  11   2  -1      229.93      241.40      6.69 o
  12   2  -1      378.32      401.53      9.38 o
  13   2  -1      161.73      168.44     12.86 o
  14   2  -1      350.43      382.79     11.47 o
  15   2  -1       75.23       75.21      8.48 o
  16   2  -1      176.40      182.33     10.97 o
  17   2  -1        7.50      -13.64     17.62 o
  18   2  -1       22.81       20.27     17.64 o
  19   2  -1        2.40      -21.63     22.91 o
   1   3  -1      501.34      451.34     18.34 o
   2   3  -1      876.01      941.15     20.32 o
   3   3  -1      572.33      556.32     13.18 o
   4   3  -1       25.34       25.86      1.48 o
   5   3  -1      392.17      450.17      9.37 o
   6   3  -1       96.24       84.47      2.80 o
   7   3  -1      630.62      679.41     12.89 o
   8   3  -1     2075.51     2150.65     32.35 o
   9   3  -1        0.73        1.62      2.56 o
  10   3  -1      820.56      841.96     15.85 o
  11   3  -1      103.62      103.23      5.37 o
  12   3  -1      352.62      364.28     12.10 o
  13   3  -1      127.35      115.45      7.82 o
  14   3  -1      456.84      498.63     15.30 o
  15   3  -1       48.31       44.04      7.39 o
  16   3  -1       54.15       56.71     13.59 o
  17   3  -1        1.11       15.05     14.02 o
  18   3  -1       51.96        7.58     13.90 o
  19   3  -1        0.05      -28.00     28.00 o
   1   4  -1     1987.83     2019.33     57.73 o
   2   4  -1      108.80      107.40      5.58 o
   3   4  -1     1884.59     1918.08     39.58 o
   4   4  -1     1026.91     1152.17     25.19 o
   5   4  -1       76.64       70.73      4.67 o
   6   4  -1     1739.83     1768.17     32.10 o
   7   4  -1      151.35      146.55      4.03 o
   8   4  -1     1270.80     1246.20     18.93 o
   9   4  -1       72.37       67.06      3.00 o
  10   4  -1     1188.55     1205.12     20.08 o
  11   4  -1       52.96       55.04      3.20 o
  12   4  -1      343.54      370.78      9.38 o
  13   4  -1       24.43       20.46      3.95 o
  14   4  -1      257.60      268.06      8.91 o
  15   4  -1       27.28       23.80      6.03 o
  16   4  -1      132.61      122.85     11.45 o
  17   4  -1        8.86       22.93     11.38 o
  18   4  -1        5.80       -7.80     14.67 o
   1   5  -1      156.15      156.14     15.06 o
   2   5  -1      394.04      476.45     21.69 o
   3   5  -1      544.85      576.37     14.93 o
   4   5  -1      910.29      915.71     26.52 o
   5   5  -1       14.98       22.60      3.46 o
   6   5  -1      341.40      292.25     14.98 o
   7   5  -1      123.75      126.88     12.13 o
   8   5  -1     1291.26     1338.41     29.34 o
   9   5  -1      302.60      300.95      8.12 o
  10   5  -1      421.45      429.81     16.43 o
  11   5  -1       49.64       48.05      4.50 o
  12   5  -1      294.18      319.76     14.32 o
  13   5  -1       54.53       56.65      4.36 o
  14   5  -1       82.18       78.10      7.09 o
  15   5  -1       70.74       73.23      9.97 o
  16   5  -1      128.28      125.53     31.92 o
  17   5  -1        2.68       -0.31     13.55 o
  18   5  -1        7.85       14.20     21.91 o
   1   6  -1      478.59      496.55     20.13 o
   2   6  -1      117.71      102.97      6.23 o
   3   6  -1       49.09       56.51      5.97 o
   4   6  -1      572.19      527.28     15.77 o
   5   6  -1      399.64      400.05     24.50 o
   6   6  -1      399.19      440.01     14.04 o
   7   6  -1      112.61      101.43      7.92 o
   8   6  -1     1697.58     1759.02     37.41 o
   9   6  -1      241.75      260.17      8.76 o
  10   6  -1      155.55      159.47      8.66 o
  11   6  -1       22.98       30.61      5.60 o
  12   6  -1      306.76      330.55     13.97 o
  13   6  -1       41.51       44.79      9.42 o
  14   6  -1      130.99      123.81     12.14 o
  15   6  -1       14.58       10.99      9.15 o
  16   6  -1        3.45      -12.19     18.23 o
  17   6  -1       65.35       96.91     23.00 o
   1   7  -1       30.87       16.62      5.90 o
   2   7  -1      897.16      856.86     26.44 o
   3   7  -1      256.97      270.80     10.71 o
   4   7  -1      674.92      644.84     21.61 o
   5   7  -1       32.30       37.73      5.08 o
   6   7  -1     2040.67     2112.18     50.17 o
   7   7  -1      509.45      523.65     18.03 o
   8   7  -1       32.26       27.65      5.81 o
   9   7  -1        7.88        4.60      4.49 o
  10   7  -1      741.16      808.40     22.21 o
  11   7  -1      140.39      137.06      9.20 o
  12   7  -1      133.82      134.35     10.73 o
  13   7  -1        0.44        7.02      8.10 o
  14   7  -1       46.18       36.87     17.25 o
  15   7  -1       36.60       -4.51     32.76 o
  16   7  -1       64.69       78.17     28.28 o
   1   8  -1       37.59       26.59      5.81 o
   2   8  -1      560.11      522.89     23.58 o
   3   8  -1       27.58       22.99      5.19 o
   4   8  -1      458.61      468.57     11.74 o
   5   8  -1      184.00      193.85     17.79 o
   6   8  -1      430.13      427.22     22.98 o
   7   8  -1       64.89       58.79      7.72 o
   8   8  -1      271.30      289.20     13.87 o
   9   8  -1      131.14      151.43     14.05 o
  10   8  -1      180.12      160.75     16.54 o
  11   8  -1       43.15       47.63      8.82 o
  12   8  -1      165.10      171.99     12.74 o
  13   8  -1       16.67       21.24     15.70 o
  14   8  -1       50.28       42.05     16.47 o
  15   8  -1        6.33        1.18     27.23 o
   1   9  -1       30.82       12.36      7.73 o
   2   9  -1      112.69      136.66     31.05 o
   3   9  -1       66.73       60.40      5.11 o
   4   9  -1      439.12      371.56     49.71 o
   5   9  -1       10.19       12.44      7.21 o
   6   9  -1       91.22       87.48     11.43 o
   7   9  -1       51.72       43.14      9.29 o
   8   9  -1      159.15      134.83     14.01 o
   9   9  -1       18.01       33.77     12.32 o
  10   9  -1      117.39      123.33     13.78 o
  11   9  -1       55.16       54.05      9.38 o
  12   9  -1      143.70      146.28     15.53 o
  13   9  -1       38.39       44.32     28.47 o
  14   9  -1       49.13      -36.99     36.99 o
   1  10  -1       10.56       14.33      7.76 o
   2  10  -1       36.72       18.18      8.46 o
   3  10  -1        7.76        5.03      4.72 o
   4  10  -1       22.51       20.66      8.15 o
   5  10  -1       10.52       15.09      7.01 o
   6  10  -1       96.05       76.90      8.90 o
   7  10  -1       17.91       17.87      7.67 o
   8  10  -1       80.98       84.46     32.78 o
   9  10  -1       24.77       36.93     13.59 o
  10  10  -1       95.83      105.57     16.25 o
  11  10  -1       68.69       59.74     31.08 o
  12  10  -1       97.03       53.90     20.86 o
   1  11  -1       24.50       28.92     11.19 o
   2  11  -1        3.57       12.86      9.37 o
   3  11  -1       25.08       25.83      8.26 o
   4  11  -1       33.40       23.10      8.34 o
   5  11  -1        8.88        6.25      8.66 o
   6  11  -1        3.83       11.68     13.80 o
   7  11  -1        5.61        0.43     10.50 o
   8  11  -1      182.32      191.40     33.20 o
   9  11  -1       52.44       56.26     27.45 o
   1  12  -1        3.72       -7.89     22.22 o
   2  12  -1        8.47       11.75     25.98 o
   3  12  -1       46.15       39.32     22.35 o
   4  12  -1       12.28       -3.51     26.36 o
   5  12  -1        3.07      -15.67     15.67 o
   6  12  -1       33.43      -23.09     23.09 o
   2   0   0        2.41        4.39      3.10 o
   6   0   0      106.16      109.85      4.07 o
   8   0   0      617.25      543.29     11.57 o
  10   0   0        8.27        5.88      3.42 o
  12   0   0       54.11       46.90      5.53 o
  14   0   0        0.97       -1.88      5.58 o
  16   0   0      471.44      535.95     23.11 o
  18   0   0        0.00      -11.69     17.19 o
   1   1   0      110.93       33.79     23.68 o
   2   1   0        3.24        2.26      0.81 o
   3   1   0      594.66      480.09      8.57 o
   4   1   0     5267.79     4712.95     64.90 o
   5   1   0      703.32      751.60     11.66 o
   6   1   0       30.56       35.57      4.73 o
   7   1   0      308.44      322.59      8.43 o
   8   1   0      487.01      444.95      8.75 o
   9   1   0      228.10      224.10      4.65 o
  10   1   0        0.64        0.83      2.06 o
  11   1   0      107.95       97.71      3.83 o
  12   1   0      816.94      891.35     14.84 o
  13   1   0       55.16       54.12      4.02 o
  14   1   0        6.71        3.30      3.47 o
  15   1   0       21.04       23.73      5.01 o
  16   1   0      483.09      471.79     14.14 o
  17   1   0        0.08       -4.92      8.39 o
  18   1   0        0.81        4.29     17.18 o
  19   1   0       15.79       -5.81     20.33 o
   1   2   0       66.17       66.45      2.86 o
   2   2   0       10.23        9.55      0.82 o
   3   2   0      286.60      211.63      5.97 o
   4   2   0    11067.64    10114.04    165.60 o
   5   2   0     1825.05     1901.99     30.55 o
   6   2   0        1.51        3.46      2.58 o
   7   2   0      901.26      942.18     15.97 o
   8   2   0     2063.89     2119.05     33.83 o
   9   2   0       44.10       41.19      2.98 o
  10   2   0        0.57       -2.35      2.60 o
  11   2   0       94.62       94.93      4.79 o
  12   2   0      167.28      190.94      7.92 o
  13   2   0        1.14        1.79      3.87 o
  14   2   0        0.64        0.75      4.17 o
  15   2   0       75.74       74.31      8.08 o
  16   2   0       88.87      116.91     12.66 o
  17   2   0       25.28       -5.96      8.66 o
  18   2   0        0.10       -4.35     17.58 o
  19   2   0        1.32       -0.31     18.87 o
   0   3   0     7304.11     6820.71    272.55 o
   1   3   0      966.02      838.77     23.45 o
   2   3   0        7.92        3.92      2.12 o
   3   3   0      286.78      291.67      7.98 o
   4   3   0    13522.99    12376.08    220.07 o
   5   3   0      681.54      694.54     17.46 o
   6   3   0        4.93        6.76      1.66 o
   7   3   0     1115.22     1150.25     18.67 o
   8   3   0      614.73      599.02     10.81 o
   9   3   0       44.75       43.54      3.51 o
  10   3   0        4.15        3.61      2.59 o
  11   3   0       32.35       29.68      3.36 o
  12   3   0      382.06      374.78      9.22 o
  13   3   0       93.80       98.81      5.96 o
  14   3   0        0.01       -0.97      4.02 o
  15   3   0       47.47       38.15      6.99 o
  16   3   0      342.75      315.13     15.10 o
  17   3   0       19.78       26.20     12.21 o
  18   3   0        0.51        6.90     23.93 o
  19   3   0        0.02        3.39     16.78 o
   0   4   0     1165.13     1576.43     52.78 o
   1   4   0     1501.75     1518.43     61.42 o
   2   4   0       83.88       92.38     10.26 o
   3   4   0     1553.64     1524.11     29.53 o
   4   4   0     7324.42     6689.75    140.13 o
   5   4   0        2.87        3.44      2.65 o
   6   4   0        1.71        1.24      2.11 o
   7   4   0      496.94      514.91     10.94 o
   8   4   0     1711.92     1802.03     26.39 o
   9   4   0      292.54      283.63      6.62 o
  10   4   0        1.71        1.77      2.11 o
  11   4   0       49.55       39.28      4.22 o
  12   4   0        0.07        0.63      3.67 o
  13   4   0       28.67       21.51      4.50 o
  14   4   0        0.77       -4.96      6.68 o
  15   4   0       16.36       17.28      7.73 o
  16   4   0      143.44      154.50     16.91 o
  17   4   0        0.03       13.46     15.67 o
  18   4   0        0.17       -4.97     12.37 o
   0   5   0     9730.67     9905.47    351.94 o
   1   5   0      371.38      412.35     12.96 o
   2   5   0       37.65       39.78      6.34 o
   3   5   0      436.54      442.98     10.26 o
   4   5   0     9745.62     9791.23    233.37 o
   5   5   0        2.61       -1.97      3.03 o
   6   5   0       13.24       11.54      3.73 o
   7   5   0      139.95      117.83      7.99 o
   8   5   0      866.82      924.68     19.77 o
   9   5   0      350.47      357.53     12.62 o
  10   5   0        4.73        3.58      3.27 o
  11   5   0        0.29       -4.97     16.89 o
  12   5   0       18.90       20.58      4.89 o
  13   5   0      126.68      120.59     10.47 o
  14   5   0        2.16       11.10      5.79 o
  15   5   0        3.12        2.89      7.10 o
  16   5   0      163.14      180.31     16.17 o
  17   5   0        5.37        6.96     20.92 o
  18   5   0        3.62       -6.09     22.75 o
   0   6   0     2683.95     2323.91     84.79 o
   1   6   0       32.41       41.86      4.51 o
   2   6   0        6.96       12.43      6.06 o
   3   6   0      117.99      121.22      6.23 o
   4   6   0     3222.41     3282.38     57.64 o
   5   6   0      804.82      809.55     19.39 o
   6   6   0       15.84       20.02      6.02 o
   7   6   0       63.67       60.96      6.10 o
   8   6   0      145.60      142.46      6.20 o
   9   6   0        3.29       -4.06      4.13 o
  10   6   0        1.67       -4.48      4.48 o
  11   6   0        3.58        3.70      4.53 o
  12   6   0      265.29      259.39     11.88 o
  13   6   0       11.92        5.20      8.46 o
  14   6   0        7.79       19.48     11.35 o
  15   6   0        3.14       -1.95     15.18 o
  16   6   0      222.49      174.96     30.40 o
  17   6   0       22.81        1.46     23.72 o
   0   7   0     2953.65     2953.07    107.51 o
   1   7   0       41.59       33.81      5.17 o
   2   7   0        5.04        7.09      5.12 o
   3   7   0       73.39       76.84     10.14 o
   4   7   0      324.40      358.80     15.52 o
   5   7   0      105.07       85.49      9.80 o
   6   7   0       33.18       28.69      6.13 o
   7   7   0      290.35      311.85     12.38 o
   8   7   0      396.85      429.49     15.15 o
   9   7   0       45.32       41.50      4.97 o
  10   7   0       34.88       36.31      6.41 o
  11   7   0        4.35        3.34      5.41 o
  12   7   0      413.75      400.99     16.02 o
  13   7   0        5.09       16.80      9.78 o
  14   7   0        0.73        0.41      8.96 o
  15   7   0        4.11        2.22     55.05 o
  16   7   0        0.09       17.03     33.94 o
   0   8   0     1639.17     1761.61     72.08 o
   1   8   0       16.94       10.72      4.75 o
   2   8   0        1.47       -5.66      5.66 o
   3   8   0      164.70      148.12      5.77 o
   4   8   0      243.22      255.59      8.37 o
   5   8   0       84.63       93.27      9.52 o
   6   8   0       49.03       45.02      7.07 o
   7   8   0      103.52       92.15      8.24 o
   8   8   0       96.88      102.56     11.02 o
   9   8   0        2.10        6.20      6.56 o
  10   8   0        1.25        9.31      8.31 o
  11   8   0       12.28       19.13      9.49 o
  12   8   0        8.22        7.76      9.64 o
  13   8   0        7.32        3.88     15.07 o
  14   8   0        1.66       -9.48     20.61 o
  15   8   0       13.51       20.67     17.62 o
   0   9   0     2194.81     2055.49     97.63 o
   1   9   0       22.46       18.57      6.91 o
   2   9   0        0.49        0.74      3.65 o
   3   9   0       38.38       37.08      4.08 o
   4   9   0      384.46      356.50     11.31 o
   5   9   0       23.04        9.94      5.95 o
   6   9   0        0.11        7.60      8.54 o
   7   9   0        0.38        6.76      9.28 o
   8   9   0      123.39      112.56     10.84 o
   9   9   0       16.69       14.27      9.70 o
  10   9   0        0.64        7.59     12.12 o
  11   9   0       10.63        0.82     11.81 o
  12   9   0        1.01      -14.67     14.67 o
  13   9   0        0.18       -6.74     15.35 o
   0  10   0      276.72      323.72     22.07 o
   1  10   0       25.51       35.05      8.07 o
   2  10   0        0.00       -0.30      5.16 o
   3  10   0        7.91        9.18      3.93 o
   4  10   0      233.87      249.19     13.20 o
   5  10   0        0.35        1.38      7.33 o
   6  10   0        0.55        6.39     11.24 o
   7  10   0       42.61       28.63      9.15 o
   8  10   0      207.95      227.63     21.21 o
   9  10   0       27.61       44.10     14.84 o
  10  10   0        5.89       -2.78     14.84 o
  11  10   0        3.22      -16.69     22.44 o
  12  10   0        4.94      -26.14     26.14 o
   0  11   0      304.32      321.32     25.92 o
   1  11   0       33.41       42.10     13.49 o
   2  11   0        0.51        1.37      7.09 o
   3  11   0       15.84       17.60      8.38 o
   4  11   0      425.67      423.44     17.75 o
   5  11   0       91.93      118.13     14.01 o
   6  11   0        2.76       11.92     12.28 o
   7  11   0        5.50        9.98     48.37 o
   8  11   0       89.57       89.17     26.64 o
   9  11   0       52.60       28.94     26.85 o
   1  12   0        5.35       11.81     17.41 o
   2  12   0        0.43      -12.00     24.24 o
   3  12   0       15.20       16.29     29.31 o
   4  12   0      135.73      109.90     27.17 o
   5  12   0        5.49      -16.19     16.19 o
   6  12   0       16.76      -15.67     15.67 o
   2   0   1      140.43      141.22      5.64 o
   6   0   1     2719.20     3046.42     59.86 o
   8   0   1      126.87      117.42      4.83 o
  10   0   1        3.92       -2.84      3.12 o
  12   0   1      763.40      791.72     17.56 o
  14   0   1      227.52      235.90      9.81 o
  16   0   1       85.47       90.81     10.49 o
  18   0   1      135.81      123.02     23.25 o
   1   1   1      316.19      254.67     35.46 o
   2   1   1     5072.34     4330.61     78.66 o
   3   1   1      540.66      466.75      8.27 o
   4   1   1      438.52      540.60      7.25 o
   5   1   1      561.82      572.81      8.43 o
   6   1   1      338.77      296.86      4.99 o
   7   1   1       69.85       73.97      2.25 o
   8   1   1      506.23      456.15      7.21 o
   9   1   1      341.39      349.06      6.27 o
  10   1   1      252.66      265.38      6.07 o
  11   1   1       94.53       90.62      3.72 o
  12   1   1      749.14      787.01     13.91 o
  13   1   1      107.52      100.85      4.97 o
  14   1   1      330.82      344.08      8.99 o
  15   1   1       31.49       33.48      5.41 o
  16   1   1       38.31       44.05      5.84 o
  17   1   1        4.69       -5.14      6.81 o
  18   1   1       36.76       40.64      9.63 o
  19   1   1       23.46       18.65     19.33 o
   1   2   1      334.16      323.13      8.05 o
   2   2   1      264.81      185.65      4.31 o
   3   2   1       74.14       51.97      2.22 o
   4   2   1      233.33      170.18     13.10 o
   5   2   1      948.70      944.33     17.31 o
   6   2   1     1362.26     1274.36     24.09 o
   7   2   1      330.75      350.88      7.89 o
   8   2   1        2.46       -1.75      1.75 o
   9   2   1      300.70      290.53      6.98 o
  10   2   1     1475.65     1524.59     24.72 o
  11   2   1      229.66      236.21      7.21 o
  12   2   1      381.99      404.35      9.95 o
  13   2   1      162.37      161.92      6.90 o
  14   2   1      350.86      355.74     12.12 o
  15   2   1       75.05       70.85      8.47 o
  16   2   1      177.05      201.87     12.84 o
  17   2   1        7.62       -2.54      8.80 o
  18   2   1       22.87       14.97     11.63 o
  19   2   1        2.42      -12.43     25.39 o
   1   3   1      501.33      453.51     13.45 o
   2   3   1      875.05      934.73     20.67 o
   3   3   1      575.93      577.47     12.94 o
   4   3   1       20.40       20.31      4.20 o
   5   3   1      393.74      449.38     10.08 o
   6   3   1      103.31       94.39      2.66 o
   7   3   1      634.64      667.09     13.43 o
   8   3   1     2064.83     2167.83     34.89 o
   9   3   1        0.73        1.44      2.19 o
  10   3   1      822.16      844.34     21.84 o
  11   3   1      104.17       91.97      4.80 o
  12   3   1      350.81      331.71      9.34 o
  13   3   1      128.30      119.48      8.09 o
  14   3   1      455.49      508.13     20.89 o
  15   3   1       47.94       53.62      9.37 o
  16   3   1       54.57       60.26     10.09 o
  17   3   1        1.18       14.65     13.65 o
  18   3   1       51.87       12.60     21.74 o
  19   3   1        0.06      -21.91     24.96 o
   1   4   1     1989.37     2029.60     74.50 o
   2   4   1      108.63      112.21      3.80 o
   3   4   1     1894.02     1933.42     37.00 o
   4   4   1     1023.53     1180.08     25.38 o
   5   4   1       78.24       66.59      3.61 o
   6   4   1     1739.51     1719.60     32.47 o
   7   4   1      154.55      156.15      5.42 o
   8   4   1     1261.96     1245.67     23.06 o
   9   4   1       74.51       70.27      2.94 o
  10   4   1     1190.68     1270.62     20.54 o
  11   4   1       52.61       48.75      4.22 o
  12   4   1      342.24      375.69      9.87 o
  13   4   1       25.07       12.16      5.21 o
  14   4   1      256.95      273.53     16.57 o
  15   4   1       26.97       10.79      7.96 o
  16   4   1      134.10      108.49     11.12 o
  17   4   1        8.73        2.76     13.91 o
  18   4   1        5.64       -1.93     14.36 o
   1   5   1      155.27      169.08     10.82 o
   2   5   1      393.70      493.68     12.40 o
   3   5   1      547.97      601.34     16.01 o
   4   5   1      910.66      913.52     18.38 o
   5   5   1       15.98       13.55      3.47 o
   6   5   1      340.33      314.86     11.47 o
   7   5   1      121.99      114.59      6.77 o
   8   5   1     1288.91     1369.07     32.18 o
   9   5   1      307.97      296.67      9.86 o
  10   5   1      424.61      417.74     10.20 o
  11   5   1       47.90       49.19      4.84 o
  12   5   1      290.98      320.28      9.88 o
  13   5   1       56.07       43.65      6.26 o
  14   5   1       80.53       81.50      9.76 o
  15   5   1       71.09       73.61     12.08 o
  16   5   1      128.87      114.07     13.49 o
  17   5   1        2.70       15.42     15.88 o
  18   5   1        7.55      -20.76     20.76 o
   1   6   1      476.30      483.40     16.69 o
   2   6   1      120.24      124.97      5.42 o
   3   6   1       50.51       56.28      3.33 o
   4   6   1      575.65      537.09     11.68 o
   5   6   1      396.12      405.62     12.50 o
   6   6   1      398.62      410.95     13.09 o
   7   6   1      111.39      120.76     20.85 o
   8   6   1     1700.03     1796.17     41.24 o
   9   6   1      243.90      258.99     10.77 o
  10   6   1      156.00      169.15      8.72 o
  11   6   1       22.39       21.66      5.28 o
  12   6   1      304.99      359.98     19.63 o
  13   6   1       40.33       28.41      8.56 o
  14   6   1      131.16      109.25     10.94 o
  15   6   1       14.86       20.38     12.67 o
  16   6   1        3.82       14.39     12.68 o
  17   6   1       64.79       62.75     19.30 o
   1   7   1       30.93       15.37      4.56 o
   2   7   1      897.20      895.38     21.39 o
   3   7   1      255.32      250.06     13.38 o
   4   7   1      674.65      655.39     14.44 o
   5   7   1       30.87       30.45      4.62 o
   6   7   1     2038.73     2057.02     52.47 o
   7   7   1      504.66      529.50     18.30 o
   8   7   1       39.01       39.53      6.74 o
   9   7   1        8.83        5.66      4.74 o
  10   7   1      744.26      834.75     46.29 o
  11   7   1      137.56      143.45      9.25 o
  12   7   1      137.02      125.01     13.52 o
  13   7   1        0.56       -6.68      9.88 o
  14   7   1       46.80       27.89     12.10 o
  15   7   1       36.77       42.46     27.91 o
  16   7   1       65.57       18.06     30.27 o
   1   8   1       37.75       45.72     18.46 o
   2   8   1      561.74      529.61     20.77 o
   3   8   1       29.03       26.27      3.42 o
   4   8   1      457.22      505.55     14.44 o
   5   8   1      182.56      191.53     18.31 o
   6   8   1      430.54      404.96     16.62 o
   7   8   1       68.02       60.30      7.00 o
   8   8   1      270.53      282.56     12.40 o
   9   8   1      132.29      131.55     10.58 o
  10   8   1      177.08      150.61     13.91 o
  11   8   1       44.91       46.77      8.79 o
  12   8   1      164.66      184.83     18.77 o
  13   8   1       16.48       17.89     10.43 o
  14   8   1       50.18       53.74     26.92 o
  15   8   1        6.46        4.01     16.94 o
   1   9   1       31.42       27.58      5.97 o
   2   9   1      112.41      121.44      6.87 o
   3   9   1       66.42       56.78      5.39 o
   4   9   1      437.38      407.64     10.92 o
   5   9   1       11.10        9.82      8.48 o
   6   9   1       91.15      113.75     11.25 o
   7   9   1       52.44       49.72     10.99 o
   8   9   1      159.46      168.63     13.14 o
   9   9   1       17.25       18.75      7.45 o
  10   9   1      116.83      147.92     16.34 o
  11   9   1       55.18       31.36     14.14 o
  12   9   1      145.04      110.74     22.63 o
  13   9   1       38.44       41.09     18.80 o
  14   9   1       48.95       -8.55     36.15 o
   1  10   1       10.91        0.18      6.33 o
   2  10   1       36.50       29.88      5.45 o
   3  10   1        7.75        9.43      4.55 o
   4  10   1       22.16       25.92      3.95 o
   5  10   1       11.00       -2.19      6.02 o
   6  10   1       96.59       85.90     10.60 o
   7  10   1       18.55       32.00     11.27 o
   8  10   1       80.60       76.64     23.31 o
   9  10   1       24.05        8.64     16.14 o
  10  10   1       95.15       87.19     38.01 o
  11  10   1       69.14       85.47     22.22 o
  12  10   1       97.84       42.33     36.68 o
   1  11   1       23.93       31.77     10.85 o
   2  11   1        3.48        3.73      9.99 o
   3  11   1       24.36        8.42     11.11 o
   4  11   1       34.44       36.07     11.73 o
   5  11   1        9.01        9.17      9.64 o
   6  11   1        4.60        8.44     14.75 o
   7  11   1        5.65      -13.04     13.04 o
   8  11   1      182.22      190.78     25.61 o
   9  11   1       52.06       37.92     29.15 o
   1  12   1        3.48       -4.04     12.93 o
   2  12   1        8.06       -1.43     24.34 o
   3  12   1       45.39        7.89     22.19 o
   4  12   1       12.98       10.44     20.39 o
   5  12   1        3.30       11.22     16.41 o
   6  12   1       33.43      -14.45     17.13 o
   0   0   2       11.66       42.21      2.61 o
   2   0   2      306.42      371.90      7.01 o
   4   0   2     5941.59     5380.71    105.83 o
   6   0   2       59.15       63.61      4.85 o
   8   0   2       29.27       33.65      3.14 o
  10   0   2       28.57       25.35      3.57 o
  12   0   2      172.14      167.01      7.29 o
  14   0   2      314.46      280.55     16.28 o
  16   0   2       22.17       29.90      7.48 o
  18   0   2       65.82       46.16     15.94 o
   0   1   2     3509.52     3403.50     98.84 o
   1   1   2     1382.05     1189.70     19.14 o
   3   1   2       32.95       35.80      1.22 o
   4   1   2    11483.58    10912.65    149.34 o
   5   1   2      985.87     1008.20     14.60 o
   6   1   2       16.92       16.62      2.23 o
   7   1   2      292.98      336.72      5.73 o
   8   1   2     4706.64     4899.54     64.47 o
   9   1   2      331.99      341.09      5.84 o
  10   1   2        9.07        9.42      2.26 o
  11   1   2        1.15       -2.35      2.35 o
  12   1   2      186.84      181.29      5.72 o
  13   1   2       98.51      106.11      6.22 o
  14   1   2      393.87      393.74     10.04 o
  15   1   2      122.77      140.86      8.25 o
  16   1   2       17.80       14.45      8.42 o
  17   1   2       11.24       16.24      8.31 o
  18   1   2      178.09      143.79     13.92 o
  19   1   2        0.53        6.46     11.31 o
   0   2   2     5030.35     4775.11    138.01 o
   1   2   2     1287.09     1143.86     28.62 o
   3   2   2      194.98      211.44      4.58 o
   4   2   2      354.54      350.04      7.58 o
   5   2   2     1384.43     1411.55     22.80 o
   6   2   2     2686.38     2501.12     36.04 o
   7   2   2      208.67      242.02      5.59 o
   8   2   2       99.16       87.96      3.60 o
   9   2   2      267.79      273.79      9.08 o
  10   2   2      278.14      305.12      7.47 o
  11   2   2      100.88       95.76      5.93 o
  12   2   2       13.72       16.25      4.58 o
  13   2   2      278.26      298.34      8.52 o
  14   2   2      835.23      889.20     19.16 o
  15   2   2       53.31       68.26      7.95 o
  16   2   2       57.29       29.77     10.60 o
  17   2   2        6.65       14.39     10.55 o
  18   2   2      302.56      329.34     25.18 o
  19   2   2        2.02       10.72     21.45 o
   1   3   2      120.22      140.15      4.11 o
   2   3   2     2030.27     1607.57     30.29 o
   3   3   2      589.23      617.37     12.03 o
   4   3   2     3073.48     3072.47     63.15 o
   5   3   2      224.44      229.87      4.99 o
   6   3   2     4622.71     4506.82     69.09 o
   7   3   2      259.50      285.29      6.02 o
   8   3   2      577.97      596.02     10.12 o
   9   3   2      124.22      121.47      5.30 o
  10   3   2      103.60      109.62      5.30 o
  11   3   2       50.09       61.06      4.75 o
  12   3   2       53.34       58.58      4.66 o
  13   3   2      173.45      172.84      7.67 o
  14   3   2       89.82       73.89      7.19 o
  15   3   2       24.76       17.55      7.37 o
  16   3   2        1.24        4.16     10.97 o
  17   3   2        4.07        7.08     11.50 o
  18   3   2      293.57      241.77     59.71 o
  19   3   2        1.19        6.31     25.15 o
   0   4   2     2089.81     2082.69     77.05 o
   1   4   2      413.49      426.88     11.71 o
   2   4   2     4486.96     4359.40     90.25 o
   3   4   2      911.65      945.06     18.87 o
   4   4   2     3124.06     3126.39     58.50 o
   5   4   2       11.74       10.39      2.98 o
   6   4   2     3620.67     3549.91     77.89 o
   7   4   2       20.94       26.09      3.42 o
   8   4   2      339.43      348.36      8.82 o
   9   4   2       23.87       20.92      2.28 o
  10   4   2       62.73       59.06      2.98 o
  11   4   2        9.31        4.11      2.20 o
  12   4   2       14.47       14.65      3.22 o
  13   4   2       17.85       13.12      3.16 o
  14   4   2      182.13      172.86      7.81 o
  15   4   2        9.72        3.89     10.25 o
  16   4   2        4.06        0.08     11.98 o
  17   4   2        6.62       -0.22     13.75 o
  18   4   2      298.36      333.38     32.20 o
   0   5   2      656.17      560.68     24.71 o
   1   5   2       88.43       72.80      4.80 o
   2   5   2        4.04        4.06      2.21 o
   3   5   2      259.40      268.20      6.65 o
   4   5   2      129.45      120.67      4.18 o
   5   5   2       63.98       64.70      5.03 o
   6   5   2     1733.45     1745.16     40.37 o
   7   5   2       15.93       12.64      3.99 o
   8   5   2       31.56       31.80      5.81 o
   9   5   2      203.69      194.70      7.68 o
  10   5   2        5.30        0.86      3.96 o
  11   5   2       83.96       90.12      5.87 o
  12   5   2        6.91       10.10      4.14 o
  13   5   2       13.98       18.95      6.67 o
  14   5   2       55.71       61.23     10.71 o
  15   5   2       43.48       29.12     27.10 o
  16   5   2        6.77       19.93     14.20 o
  17   5   2        0.35        8.98     25.49 o
  18   5   2      125.76      115.90     22.29 o
   0   6   2      698.13      736.51     29.25 o
   1   6   2      739.72      735.74     23.76 o
   2   6   2      857.01      906.08     31.30 o
   3   6   2       54.50       67.43      4.55 o
   4   6   2     1277.22     1334.34     22.15 o
   5   6   2       69.85       74.97      8.93 o
   6   6   2      259.77      271.68      8.84 o
   7   6   2       68.50       51.62      5.65 o
   8   6   2      425.75      452.87     13.91 o
   9   6   2      105.72      112.45      6.57 o
  10   6   2      185.79      187.09      8.96 o
  11   6   2      248.70      243.12     10.22 o
  12   6   2        5.96       -3.52      5.78 o
  13   6   2       59.54       79.71     12.27 o
  14   6   2        9.53        5.53      9.77 o
  15   6   2        7.83        2.90     12.23 o
  16   6   2        0.67       30.49     21.20 o
  17   6   2       40.67       66.70     31.02 o
   0   7   2     1146.56     1216.66     51.53 o
   1   7   2      316.72      345.17     10.57 o
   2   7   2     3196.24     3316.84     70.78 o
   3   7   2      381.26      395.87     12.07 o
   4   7   2      220.25      234.48     10.80 o
   5   7   2       95.42       94.32      4.32 o
   6   7   2      245.98      227.08      8.98 o
   7   7   2       98.53       93.37      7.07 o
   8   7   2        5.97        8.13      5.35 o
   9   7   2       16.99        8.99      6.65 o
  10   7   2       52.97       22.03      7.52 o
  11   7   2       60.47       53.03      6.61 o
  12   7   2       16.28       20.94      8.92 o
  13   7   2        0.05        8.51     10.35 o
  14   7   2      261.12      265.00     18.63 o
  15   7   2        4.67        5.59     21.42 o
  16   7   2       53.16       -8.08     24.96 o
   0   8   2      560.93      602.74     30.99 o
   1   8   2      122.78      126.11      7.21 o
   2   8   2     1475.89     1445.92     51.76 o
   3   8   2       73.21       55.63      4.78 o
   4   8   2      403.21      428.61     12.26 o
   5   8   2        4.25        6.88      5.01 o
   6   8   2       27.37       24.49      5.25 o
   7   8   2        5.89        5.65      4.83 o
   8   8   2      119.49      111.51     10.35 o
   9   8   2       38.57       46.47      9.00 o
  10   8   2       81.85       56.70     12.36 o
  11   8   2       33.96       51.94     12.57 o
  12   8   2        1.99        5.24     21.15 o
  13   8   2       22.35       23.50     12.61 o
  14   8   2       27.92       25.08     23.62 o
  15   8   2        6.28      -23.19     23.19 o
   0   9   2      189.45      213.03     22.97 o
   1   9   2       35.72       36.09      5.34 o
   2   9   2      362.47      412.55     18.97 o
   3   9   2       13.16       11.03      4.21 o
   4   9   2       30.26       41.84      4.34 o
   5   9   2       11.71        9.39      2.56 o
   6   9   2       94.32      100.82     27.29 o
   7   9   2       44.03       31.46      9.73 o
   8   9   2       23.84       29.81      8.76 o
   9   9   2       18.50        0.88     10.44 o
  10   9   2       91.42       85.68     14.28 o
  11   9   2       31.67       25.84     11.84 o
  12   9   2        0.43       -2.74     12.93 o
  13   9   2       19.31        7.62     23.53 o
  14   9   2       14.26      -38.42     38.42 o
   0  10   2       60.38       59.89      8.60 o
   1  10   2        5.23        4.70      7.81 o
   2  10   2      343.35      343.12     15.67 o
   3  10   2       15.72       26.02      5.23 o
   4  10   2       40.81       39.03      7.63 o
   5  10   2        2.76        0.83      6.71 o
   6  10   2      124.45      129.74     10.54 o
   7  10   2       35.20       53.31     15.98 o
   8  10   2       14.91        6.34     12.35 o
   9  10   2        3.93      -13.59     13.59 o
  10  10   2        0.81      -20.95     22.94 o
  11  10   2       28.79       38.57     24.87 o
  12  10   2        0.47      -18.99     18.99 o
   0  11   2       20.15        9.23     12.93 o
   1  11   2       14.41        5.58      6.77 o
   2  11   2       34.06       40.82     11.07 o
   3  11   2       12.83       14.19      9.60 o
   4  11   2       13.11        5.87      8.20 o
   5  11   2        7.93       12.00     10.68 o
   6  11   2      115.26      113.79     16.30 o
   7  11   2        2.67        2.08     13.02 o
   8  11   2        1.78      -14.42     21.17 o
   9  11   2        9.53      -12.06     24.96 o
   1  12   2       33.82       38.60     22.91 o
   2  12   2       94.92      138.59     27.48 o
   3  12   2      117.27      175.33     32.85 o
   4  12   2       29.37       33.75     18.90 o
   5  12   2       12.70        2.33     19.43 o
   6  12   2      154.57       19.95     25.95 o
   2   0   3      738.09      616.13     11.70 o
   4   0   3     6503.38     6123.40    116.14 o
   6   0   3      246.96      224.51      5.70 o
   8   0   3     3600.42     3770.71     71.85 o
  10   0   3     2857.45     3029.33     59.58 o
  12   0   3     1016.39     1085.81     27.86 o
  14   0   3      490.64      511.09     14.90 o
  16   0   3       66.07       71.02     10.84 o
  18   0   3       32.85       69.53     19.86 o
   1   1   3     1036.51      932.60     15.03 o
   3   1   3      611.48      625.52      9.93 o
   4   1   3     1609.52     1494.26     20.95 o
   5   1   3     1873.59     1935.22     24.05 o
   6   1   3     3757.92     3555.48     44.72 o
   7   1   3      281.80      301.12      5.42 o
   8   1   3       71.12       68.63      2.98 o
   9   1   3      273.05      283.38      5.75 o
  10   1   3     1162.39     1147.28     17.48 o
  11   1   3       35.14       30.58      3.09 o
  12   1   3      379.44      392.15      8.78 o
  13   1   3       82.88       69.88      5.44 o
  14   1   3      625.56      641.96     13.65 o
  15   1   3       58.67       61.18      5.97 o
  16   1   3      298.15      328.75     24.94 o
  17   1   3       36.75       17.18      8.82 o
  18   1   3       17.82       10.03     10.75 o
  19   1   3        5.31       14.33     24.21 o
   1   2   3     1101.63     1010.86     17.71 o
   2   2   3      171.50      134.48      5.42 o
   3   2   3     1018.99     1052.98     17.36 o
   4   2   3     1163.06     1227.40     20.14 o
   5   2   3     1551.43     1668.80     26.66 o
   6   2   3     2591.72     2523.79     39.81 o
   7   2   3      243.76      267.04      5.41 o
   8   2   3       55.16       38.02      2.77 o
   9   2   3      452.24      441.84      9.12 o
  10   2   3     2518.65     2689.63     49.07 o
  11   2   3       53.52       53.03      5.63 o
  12   2   3      346.36      351.15     11.25 o
  13   2   3       67.86       67.88      6.17 o
  14   2   3      351.61      370.57     10.11 o
  15   2   3        4.93        4.46      5.87 o
  16   2   3      142.89      139.89     13.83 o
  17   2   3       20.31       27.36      9.49 o
  18   2   3       22.84        5.63     12.47 o
  19   2   3        2.34       -5.31     14.67 o
   1   3   3      332.64      355.92      8.94 o
   2   3   3      449.31      504.18     10.20 o
   3   3   3     1121.24     1138.99     23.30 o
   4   3   3        3.74        5.62      1.76 o
   5   3   3      129.01      130.33      3.50 o
   6   3   3      912.87      819.12     13.28 o
   7   3   3      123.69      123.82      5.23 o
   8   3   3     1109.81     1065.49     16.58 o
   9   3   3      185.13      189.50      5.02 o
  10   3   3     1332.98     1383.17     21.99 o
  11   3   3       21.74       23.53      2.70 o
  12   3   3      505.30      525.59     11.65 o
  13   3   3      102.43       94.29      5.50 o
  14   3   3      606.46      645.81     17.47 o
  15   3   3       18.52       12.69      5.28 o
  16   3   3       79.74       60.49     11.09 o
  17   3   3        4.94       21.11     25.94 o
  18   3   3       77.16       67.82     21.57 o
  19   3   3        6.41       -6.68     16.29 o
   1   4   3       25.64       26.39      3.42 o
   2   4   3       28.00       28.51      2.40 o
   3   4   3       73.65       71.07      3.23 o
   4   4   3      281.59      346.27      7.88 o
   5   4   3       14.18       15.04      2.91 o
   6   4   3     2992.95     3060.91     59.01 o
   7   4   3      140.54      143.16      5.40 o
   8   4   3      426.64      404.08      8.15 o
   9   4   3       14.58        9.07      1.92 o
  10   4   3     1047.29     1064.47     19.31 o
  11   4   3       56.80       50.99      3.36 o
  12   4   3      334.89      340.14      8.08 o
  13   4   3       22.11       17.74      4.00 o
  14   4   3      299.14      342.67     10.93 o
  15   4   3        4.73        1.54      8.39 o
  16   4   3      131.96      131.47     18.59 o
  17   4   3        0.87       -1.12     14.09 o
  18   4   3       28.16        1.74     18.21 o
   1   5   3      527.67      540.42     25.38 o
   2   5   3      383.44      438.57     11.76 o
   3   5   3      204.49      196.91      7.62 o
   4   5   3      364.89      388.86      8.93 o
   5   5   3      299.04      309.67     15.23 o
   6   5   3     1293.54     1296.23     29.07 o
   7   5   3      111.74      114.15      5.66 o
   8   5   3     2132.44     2218.16     46.23 o
   9   5   3      182.81      187.59      9.75 o
  10   5   3     1269.76     1364.55     25.47 o
  11   5   3        4.82        2.76      3.92 o
  12   5   3      586.00      599.31     14.90 o
  13   5   3        3.55       -0.67      5.73 o
  14   5   3      247.55      245.33     13.25 o
  15   5   3       17.61       16.98      9.29 o
  16   5   3       44.13       48.20     13.26 o
  17   5   3        3.44        9.51     22.75 o
  18   5   3       32.81      -26.48     26.48 o
   1   6   3      219.89      222.81     16.70 o
   2   6   3      282.87      244.48     11.12 o
   3   6   3      246.98      258.17      7.47 o
   4   6   3     1898.41     1862.48     40.28 o
   5   6   3      143.22      152.42      7.55 o
   6   6   3      603.42      611.43     19.32 o
   7   6   3      292.30      289.90     11.77 o
   8   6   3     1155.57     1151.04     28.84 o
   9   6   3       49.62       46.99      6.22 o
  10   6   3      221.08      240.80     10.00 o
  11   6   3      296.10      284.49     11.87 o
  12   6   3      187.05      180.77      8.75 o
  13   6   3       26.58       31.24      8.54 o
  14   6   3      325.73      332.89     39.35 o
  15   6   3       11.04       18.91     14.15 o
  16   6   3       14.94        8.17     20.79 o
  17   6   3       48.03       38.57     22.32 o
   1   7   3      126.03      134.60      6.69 o
   2   7   3      289.34      283.42     23.67 o
   3   7   3      272.95      272.32      8.94 o
   4   7   3       97.68       69.57      6.21 o
   5   7   3      238.50      238.10      9.91 o
   6   7   3      768.04      753.14     21.05 o
   7   7   3       43.30       39.90      7.05 o
   8   7   3       39.83       39.41      6.36 o
   9   7   3       57.45       47.99      5.92 o
  10   7   3      636.61      670.79     21.47 o
  11   7   3        0.89       -0.26      6.23 o
  12   7   3       23.39       25.19     12.58 o
  13   7   3       44.98       40.93     12.30 o
  14   7   3       89.36       81.96     13.53 o
  15   7   3        5.85        8.49     17.47 o
  16   7   3       16.93        6.03     16.78 o
   1   8   3      187.07      170.90      9.19 o
   2   8   3      493.99      492.29     15.05 o
   3   8   3      117.68      118.70      5.45 o
   4   8   3      593.39      561.15     17.12 o
   5   8   3      165.56      153.07      7.00 o
   6   8   3      203.30      185.60      9.76 o
   7   8   3       17.29       12.06      5.96 o
   8   8   3      100.59       88.94     12.86 o
   9   8   3       29.45       27.40      8.72 o
  10   8   3      235.49      240.55     19.62 o
  11   8   3       25.98       13.48     12.77 o
  12   8   3       38.24       21.34     11.46 o
  13   8   3        7.92       -8.55     15.18 o
  14   8   3      173.45      185.71     30.15 o
  15   8   3       27.83      -17.81     20.86 o
   1   9   3       27.27       28.43      4.59 o
   2   9   3       86.27       92.86      8.48 o
   3   9   3        3.67        0.79      3.75 o
   4   9   3      272.15      226.64     17.33 o
   5   9   3        7.37        1.48      4.12 o
   6   9   3       70.87       58.12      8.54 o
   7   9   3       27.95       20.93      8.05 o
   8   9   3      169.33      161.80     26.53 o
   9   9   3       49.05       57.24     12.44 o
  10   9   3      217.70      187.32     66.75 o
  11   9   3       39.60       47.90     12.22 o
  12   9   3       40.27        8.11     21.85 o
  13   9   3       29.65       22.72     16.44 o
   1  10   3       52.67       53.86      6.78 o
   2  10   3       52.30       45.36      6.66 o
   3  10   3        7.69       -1.34      5.19 o
   4  10   3       14.06       10.05      4.79 o
   5  10   3       11.74       12.67      7.89 o
   6  10   3      188.94      164.01     15.30 o
   7  10   3       18.88       12.75     10.31 o
   8  10   3       32.67       24.89     13.50 o
   9  10   3       22.01       12.25     15.49 o
  10  10   3      255.69      250.02     28.78 o
  11  10   3       62.92       78.48     26.79 o
  12  10   3       58.90       -4.54     36.71 o
   1  11   3       16.16       14.98      8.94 o
   2  11   3        1.40       -1.08      6.22 o
   3  11   3       21.76       18.81     11.85 o
   4  11   3       26.93       20.40      9.54 o
   5  11   3        7.13       11.92     10.67 o
   6  11   3       52.84       33.13     14.76 o
   7  11   3        4.51       21.14     24.31 o
   8  11   3      100.82       77.08     30.86 o
   9  11   3       23.21      -14.58     14.58 o
   1  12   3       51.06       61.82     26.11 o
   2  12   3        3.39       -0.31     14.76 o
   3  12   3       11.43        7.71     15.26 o
   4  12   3        0.79       16.38     23.12 o
   5  12   3        4.21      -21.73     21.73 o
   2   0   4     2697.03     2356.14     48.97 o
   4   0   4        7.14        2.44      1.12 o
   6   0   4     6756.55     6745.73    128.08 o
   8   0   4     1449.22     1436.34     26.36 o
  10   0   4      618.63      626.65     25.11 o
  12   0   4     1599.82     1738.68     36.59 o
  14   0   4      179.23      202.74     14.87 o
  16   0   4      620.31      680.31     27.04 o
  18   0   4       24.92        7.58     18.31 o
   0   1   4    17640.51    15700.99    412.25 o
   1   1   4      563.17      540.02      8.16 o
   2   1   4        9.74       13.99      0.70 o
   3   1   4       85.33       81.02      1.80 o
   4   1   4      271.82      209.45      3.97 o
   5   1   4     1529.13     1596.41     19.66 o
   6   1   4     1056.45     1120.87     14.43 o
   7   1   4      185.96      187.72      3.55 o
   8   1   4      118.50      102.85      3.94 o
   9   1   4      181.35      181.86      4.64 o
  10   1   4      129.46      124.71      4.06 o
  11   1   4      354.16      359.28      7.35 o
  12   1   4        1.92        4.54      2.87 o
  13   1   4       74.92       72.83      4.60 o
  14   1   4       31.49       32.23      4.49 o
  15   1   4       27.52       19.78      5.03 o
  16   1   4       93.05       95.76     10.00 o
  17   1   4       16.97       17.42      9.34 o
  18   1   4      132.84      134.77     17.99 o
  19   1   4        7.30       14.05     18.65 o
   0   2   4      395.80      523.77     13.66 o
   1   2   4      453.73      454.74      9.98 o
   2   2   4       49.99       57.69      2.62 o
   3   2   4      107.70      101.94      2.64 o
   4   2   4       74.84       99.93      3.30 o
   5   2   4     1003.47     1037.82     16.61 o
   6   2   4     1394.48     1505.21     23.22 o
   7   2   4      413.19      466.65      8.11 o
   8   2   4        9.46        6.98      1.86 o
   9   2   4      169.69      170.39      4.76 o
  10   2   4      225.15      234.24      7.20 o
  11   2   4       70.91       60.84      3.81 o
  12   2   4      231.81      241.72      7.67 o
  13   2   4        3.75        2.09      3.56 o
  14   2   4        4.81       10.06      6.61 o
  15   2   4       32.70       19.44      8.03 o
  16   2   4      254.95      279.42     37.55 o
  17   2   4       25.98       11.21     10.74 o
  18   2   4        2.32       -2.89     11.69 o
  19   2   4        1.74      -10.29     15.17 o
   0   3   4      329.56      267.49     16.08 o
   1   3   4      363.19      386.07      9.72 o
   2   3   4      134.59      106.34      3.20 o
   3   3   4       81.02       76.14      2.91 o
   4   3   4     2204.64     2062.17     34.39 o
   5   3   4      141.54      144.36      4.18 o
   6   3   4      163.16      162.16      4.25 o
   7   3   4      256.35      266.92      5.83 o
   8   3   4        6.53        5.63      2.33 o
   9   3   4       84.49       78.65      4.07 o
  10   3   4       15.86       21.20      2.87 o
  11   3   4      142.59      140.57      4.97 o
  12   3   4      275.34      269.57      7.12 o
  13   3   4       20.58       20.40      3.91 o
  14   3   4       14.17       13.62      4.33 o
  15   3   4       24.45       10.42      4.82 o
  16   3   4      263.93      292.85     20.13 o
  17   3   4       10.91        4.46     14.96 o
  18   3   4       63.50       64.31     21.91 o
  19   3   4        9.15        3.36     35.25 o
   0   4   4     1254.59     1547.09     54.21 o
   1   4   4      252.77      235.05      6.30 o
   2   4   4      707.01      685.32     15.72 o
   3   4   4      100.81       91.84      5.65 o
   4   4   4      973.17      854.43     18.20 o
   5   4   4       20.90       26.36      3.15 o
   6   4   4       21.99       31.82      4.00 o
   7   4   4       53.03       50.14      3.65 o
   8   4   4      263.20      256.50      7.69 o
   9   4   4       21.93       21.70      2.49 o
  10   4   4       62.27       60.41      3.45 o
  11   4   4       48.58       38.42      4.91 o
  12   4   4       18.04       17.59      2.96 o
  13   4   4       19.27       23.54      4.58 o
  14   4   4        4.69        1.89      6.19 o
  15   4   4       10.40        4.59      7.58 o
  16   4   4      135.71      142.10     14.76 o
  17   4   4        1.93        1.70     13.61 o
  18   4   4       53.12       -8.92     22.72 o
   0   5   4       64.02       66.81      4.81 o
   1   5   4      515.06      574.38     23.75 o
   2   5   4     2310.14     2434.08     52.22 o
   3   5   4       84.58       91.53      5.66 o
   4   5   4     1053.84     1060.15     21.97 o
   5   5   4      793.21      818.69     18.67 o
   6   5   4     1377.56     1431.39     65.35 o
   7   5   4       82.64       75.66      5.04 o
   8   5   4        8.38        6.12      3.37 o
   9   5   4       11.10        1.73      4.15 o
  10   5   4       19.44       20.43      4.32 o
  11   5   4       13.08       16.43      4.24 o
  12   5   4      151.87      148.59      7.47 o
  13   5   4       15.59       17.89      8.18 o
  14   5   4       82.00       69.66     11.34 o
  15   5   4        7.28        1.97      7.76 o
  16   5   4      245.77      230.42     16.66 o
  17   5   4        2.02       -9.36     23.31 o
   0   6   4     2770.87     2739.08     82.94 o
   1   6   4       66.11       73.85      4.63 o
   2   6   4     1368.29     1415.95     33.44 o
   3   6   4       13.98       16.38      3.10 o
   4   6   4     1392.69     1379.46     32.18 o
   5   6   4      199.36      184.78      9.82 o
   6   6   4        8.03        5.63      4.83 o
   7   6   4      753.48      747.37     21.94 o
   8   6   4        6.24        8.94      4.25 o
   9   6   4       17.70       17.79      4.98 o
  10   6   4       52.44       43.92      6.72 o
  11   6   4      129.62      117.39      9.27 o
  12   6   4      116.86      104.25      8.58 o
  13   6   4       30.68       26.17     11.87 o
  14   6   4       94.10       96.92     12.94 o
  15   6   4        5.20       -2.99     15.58 o
  16   6   4      122.82      115.97     24.71 o
  17   6   4        1.12      -24.15     24.15 o
   0   7   4      349.30      325.63     30.90 o
   1   7   4      303.27      294.16      8.89 o
   2   7   4      147.93      185.65     14.27 o
   3   7   4      165.71      165.98      6.92 o
   4   7   4        9.84       10.63      2.92 o
   5   7   4      112.19      128.31      6.42 o
   6   7   4      243.95      254.80     15.95 o
   7   7   4       38.18       40.56      6.67 o
   8   7   4        4.56        2.37      4.59 o
   9   7   4        7.57        4.17      5.24 o
  10   7   4       17.14        5.10      7.69 o
  11   7   4       19.17       17.01      7.51 o
  12   7   4        3.21        9.06      9.16 o
  13   7   4       19.77        5.73      9.06 o
  14   7   4       15.36      -10.53     15.23 o
  15   7   4        4.45       32.32     23.84 o
  16   7   4       43.90       18.87     16.44 o
   0   8   4     1893.35     2051.35     63.59 o
   1   8   4      270.16      269.12     10.03 o
   2   8   4      214.23      211.82      9.26 o
   3   8   4       77.25       76.49      5.96 o
   4   8   4      186.20      183.90      8.59 o
   5   8   4       55.30       55.29      5.36 o
   6   8   4        3.54       -3.75      4.44 o
   7   8   4        3.11        4.18      5.45 o
   8   8   4       16.43       26.60      8.11 o
   9   8   4        6.80       -2.81      8.51 o
  10   8   4        3.42        4.00      9.04 o
  11   8   4        2.62       -4.23      9.29 o
  12   8   4        6.67        6.99     13.14 o
  13   8   4        3.99      -14.74     17.03 o
  14   8   4       41.37       30.58     25.64 o
  15   8   4       24.91      -25.70     25.70 o
   0   9   4      736.57      754.34     27.52 o
   1   9   4       47.78       41.56      6.58 o
   2   9   4      206.88      197.71     10.67 o
   3   9   4       67.20       63.03      9.12 o
   4   9   4      100.75       95.01      6.54 o
   5   9   4       13.66       13.69      7.20 o
   6   9   4       54.38       41.75      7.64 o
   7   9   4       13.89        6.04      7.14 o
   8   9   4        3.99       -0.23      8.16 o
   9   9   4       48.78       63.17     13.29 o
  10   9   4        5.41        3.54     12.08 o
  11   9   4       22.05      -15.50     22.30 o
  12   9   4       54.76       45.97     24.31 o
  13   9   4        2.94      -11.97     22.78 o
   0  10   4      106.50      104.19     11.38 o
   1  10   4       88.69      102.09      8.22 o
   2  10   4      156.73      159.16      9.55 o
   3  10   4       35.07       34.11      6.26 o
   4  10   4       63.51       71.95      7.24 o
   5  10   4        3.93        8.55      8.62 o
   6  10   4       41.92       42.63     13.77 o
   7  10   4       37.23       33.33     19.97 o
   8  10   4       92.23       88.23     28.95 o
   9  10   4       17.33       -4.04     14.92 o
  10  10   4        2.19        1.80     21.07 o
  11  10   4        5.68       21.73     16.01 o
   0  11   4      106.44       94.89     21.26 o
   1  11   4       62.02       76.95     14.73 o
   2  11   4      117.82      111.52     12.64 o
   3  11   4       16.50        1.65      8.56 o
   4  11   4      161.14      147.16     14.60 o
   5  11   4       36.39       -6.37     20.00 o
   6  11   4       13.50        4.66     19.64 o
   7  11   4        0.22        0.09     13.15 o
   8  11   4       19.17       -8.95     25.27 o
   9  11   4       20.62      -28.56     28.56 o
   1  12   4       45.96       46.72     20.86 o
   2  12   4        5.26       17.62     22.35 o
   3  12   4        0.12      -21.85     22.41 o
   4  12   4       88.16       60.61     21.01 o
   2   0   5      794.52      800.02     16.38 o
   4   0   5     9472.56     9578.03    161.45 o
   6   0   5      771.12      803.52     14.43 o
   8   0   5     2566.78     2710.52     44.24 o
  10   0   5     1002.70     1007.51     21.05 o
  12   0   5     1604.50     1854.91     39.42 o
  14   0   5       66.83       63.79      9.24 o
  16   0   5       86.20       86.63     12.90 o
  18   0   5      113.89      134.15     25.92 o
   1   1   5     1357.92     1375.63     18.80 o
   2   1   5      144.74      163.28      2.84 o
   3   1   5       68.57       66.55      1.79 o
   4   1   5     5152.42     5157.27     70.59 o
   5   1   5      538.37      579.83      8.08 o
   6   1   5      185.87      169.02      3.58 o
   7   1   5       97.40       92.06      3.75 o
   8   1   5     3101.32     3198.31     39.14 o
   9   1   5      257.94      263.03      5.25 o
  10   1   5      347.49      340.09      6.38 o
  11   1   5      244.11      247.72      5.74 o
  12   1   5     2182.04     2266.75     33.06 o
  13   1   5       46.42       38.15      4.11 o
  14   1   5        2.74        2.04      3.79 o
  15   1   5        7.80        8.18      6.48 o
  16   1   5      170.88      140.64     31.65 o
  17   1   5       19.32       15.92     11.56 o
  18   1   5        1.30       22.44     22.10 o
  19   1   5       15.69      -11.50     22.07 o
   1   2   5      890.26      892.18     15.96 o
   2   2   5      744.72      746.87     11.98 o
   3   2   5       87.76       92.40      2.76 o
   4   2   5     3123.85     3165.65     45.10 o
   5   2   5      502.93      540.46      9.98 o
   6   2   5      413.79      441.66      9.32 o
   7   2   5      206.17      224.83      6.87 o
   8   2   5     3931.57     4023.09     59.71 o
   9   2   5       71.45       75.68      3.42 o
  10   2   5      120.01      128.59      5.82 o
  11   2   5      143.72      133.31      4.99 o
  12   2   5     1774.03     1877.86     31.91 o
  13   2   5       92.25       89.66      5.40 o
  14   2   5      125.87      115.26      9.25 o
  15   2   5       42.71       31.13      7.62 o
  16   2   5      248.58      225.70     18.04 o
  17   2   5        7.71       14.78     12.43 o
  18   2   5        2.50       -2.83     13.83 o
  19   2   5        2.98       -5.44     14.86 o
   1   3   5        4.17        5.29      1.75 o
   2   3   5      481.33      513.46      8.66 o
   3   3   5      462.21      520.22     11.56 o
   4   3   5     2009.19     2025.30     35.68 o
   5   3   5      344.85      355.96      6.51 o
   6   3   5      112.63      135.46      3.73 o
   7   3   5      130.05      140.52      4.84 o
   8   3   5     4356.71     4490.21     64.59 o
   9   3   5       31.49       29.36      2.83 o
  10   3   5      146.90      154.14      4.97 o
  11   3   5      151.64      140.38      5.62 o
  12   3   5      912.88      929.27     18.31 o
  13   3   5        5.06        9.14      4.48 o
  14   3   5      102.22       98.87      7.03 o
  15   3   5        9.92        2.37      7.97 o
  16   3   5      213.69      209.57     18.93 o
  17   3   5       11.02       15.58     16.69 o
  18   3   5       13.06       21.76     25.92 o
   1   4   5      154.27      157.90      5.49 o
   2   4   5      140.37      117.14      4.13 o
   3   4   5      317.58      344.84      9.04 o
   4   4   5       74.85       57.37      4.65 o
   5   4   5      236.04      230.97      8.25 o
   6   4   5      110.38      111.02     22.84 o
   7   4   5      116.10      129.95      7.31 o
   8   4   5     2702.27     2763.62     45.17 o
   9   4   5       56.07       48.18      3.25 o
  10   4   5      512.38      531.07     10.77 o
  11   4   5       39.31       36.48      3.45 o
  12   4   5      818.32      826.42     17.85 o
  13   4   5       17.17       13.38      4.04 o
  14   4   5       29.26       25.26     10.68 o
  15   4   5       16.82        9.85      8.99 o
  16   4   5      354.10      400.65     22.51 o
  17   4   5        1.05       -0.09     17.75 o
  18   4   5       15.70      -19.86     26.26 o
   1   5   5      338.53      333.29     15.57 o
   2   5   5        6.04       -0.02      2.89 o
   3   5   5      129.04      126.88      5.01 o
   4   5   5      204.86      187.34      6.20 o
   5   5   5      134.53      153.98      7.66 o
   6   5   5        5.97        8.01      3.43 o
   7   5   5       30.78       34.08      5.24 o
   8   5   5     1003.20      944.30     24.60 o
   9   5   5      318.41      303.77     12.83 o
  10   5   5        2.55       -3.61      4.62 o
  11   5   5        6.19        3.12      4.51 o
  12   5   5      357.30      398.44     13.97 o
  13   5   5        4.04        2.59      7.40 o
  14   5   5       16.63        4.67      8.81 o
  15   5   5        7.37       13.90     10.61 o
  16   5   5      235.69      220.70     18.09 o
  17   5   5        9.26       13.15     20.73 o
   1   6   5       18.32       18.12      4.22 o
   2   6   5      113.02      107.77      6.08 o
   3   6   5      146.37      149.34      5.29 o
   4   6   5      445.87      419.64     11.20 o
   5   6   5       30.55       27.74      3.27 o
   6   6   5       12.16       10.55      4.09 o
   7   6   5      650.10      678.19     20.22 o
   8   6   5     1069.64     1087.23     26.08 o
   9   6   5       46.08       35.72      5.67 o
  10   6   5       28.40       16.56      6.08 o
  11   6   5       17.16       17.19      7.30 o
  12   6   5      394.89      398.34     17.47 o
  13   6   5       56.59       69.33     13.48 o
  14   6   5        2.41       11.69     10.80 o
  15   6   5       28.66       21.31     30.16 o
  16   6   5      109.91      110.84     28.22 o
   1   7   5      235.95      243.48     10.38 o
   2   7   5      681.32      703.47     18.58 o
   3   7   5       57.75       58.09      3.98 o
   4   7   5      494.88      480.48     12.00 o
   5   7   5      242.92      253.37      9.65 o
   6   7   5      842.57      828.04     26.55 o
   7   7   5       29.37       35.94      5.77 o
   8   7   5      334.36      357.78     13.15 o
   9   7   5      126.21      113.22      8.50 o
  10   7   5       44.72       32.59      8.01 o
  11   7   5        0.50       -6.05      9.19 o
  12   7   5      526.43      549.50     43.76 o
  13   7   5        5.01       21.27      9.83 o
  14   7   5        2.66       -8.53     40.17 o
  15   7   5        3.79      -11.22     20.89 o
   1   8   5       39.79       45.67      5.74 o
   2   8   5       50.68       49.08      6.11 o
   3   8   5       69.33       66.25      5.33 o
   4   8   5      450.42      428.76     18.52 o
   5   8   5       49.92       49.62      4.37 o
   6   8   5      132.42      115.18      9.36 o
   7   8   5       23.23       11.75      5.63 o
   8   8   5      263.75      241.01     19.22 o
   9   8   5        0.48        5.90      6.66 o
  10   8   5       23.60       31.54      9.16 o
  11   8   5       16.67       22.46     12.91 o
  12   8   5      348.63      344.80     43.44 o
  13   8   5        2.93        5.22     21.45 o
  14   8   5        0.08      -15.17     19.15 o
   1   9   5       15.50       12.07      8.00 o
   2   9   5       20.98       12.09      4.84 o
   3   9   5       13.97       13.03      5.46 o
   4   9   5      198.13      181.60      9.74 o
   5   9   5       11.88       12.68      4.87 o
   6   9   5        1.31       -3.60      6.51 o
   7   9   5       24.37       12.92      8.59 o
   8   9   5      207.52      186.68     15.25 o
   9   9   5       19.01       24.44     11.31 o
  10   9   5        0.73        3.60     11.14 o
  11   9   5        9.30       21.35     18.62 o
  12   9   5      257.81      273.52     19.27 o
  13   9   5       24.15      -26.57     26.57 o
   1  10   5        0.50        1.21      6.27 o
   2  10   5        9.01        5.70      5.98 o
   3  10   5       19.69       18.55      6.81 o
   4  10   5       16.21       14.61      8.71 o
   5  10   5        2.17        6.88     10.66 o
   6  10   5       22.55       16.09     11.36 o
   7  10   5        0.73        9.18     14.55 o
   8  10   5       53.28        1.34     60.13 o
   9  10   5        1.09        1.55     14.86 o
  10  10   5       10.78        7.65     21.60 o
  11  10   5       26.00      -10.10     22.47 o
   1  11   5       18.02       14.77      8.66 o
   2  11   5       16.26       21.09     12.46 o
   3  11   5       14.02        1.72     12.60 o
   4  11   5       15.85        1.74     18.59 o
   5  11   5        6.42       -4.82     16.41 o
   6  11   5       25.10       35.59     23.78 o
   7  11   5        5.95       16.78     17.44 o
   8  11   5      160.65      128.52     25.67 o
   1  12   5        1.33        2.33     23.96 o
   2  12   5        2.45      -12.81     26.51 o
   3  12   5       19.25       -3.98     22.50 o
   4  12   5       57.43        1.77     22.04 o
   0   0   6      338.88      472.72     22.63 o
   2   0   6     7159.40     6951.76    151.65 o
   4   0   6     1023.04     1222.04     20.78 o
   6   0   6       16.90       16.51      2.28 o
   8   0   6      328.83      341.07     10.55 o
  10   0   6     1091.37     1160.68     22.75 o
  12   0   6      203.73      189.42      7.72 o
  14   0   6      100.46       82.27      6.46 o
  16   0   6       14.31       16.21      6.12 o
  18   0   6       23.51        4.41     21.42 o
   0   1   6      762.56      927.86     20.20 o
   1   1   6      930.96      929.49     13.08 o
   2   1   6      616.67      552.68      8.19 o
   3   1   6       38.97       38.81      1.70 o
   4   1   6      274.79      284.95      5.75 o
   5   1   6      122.71      123.52      2.69 o
   6   1   6       37.65       29.16      1.77 o
   7   1   6       62.96       62.28      3.10 o
   8   1   6      189.92      195.39      3.98 o
   9   1   6      149.64      155.84      4.01 o
  10   1   6      147.35      143.43      4.45 o
  11   1   6       48.30       42.94      3.31 o
  12   1   6      127.31      125.32      4.59 o
  13   1   6       57.74       54.05      4.61 o
  14   1   6      418.70      399.06     16.17 o
  15   1   6       25.85       14.11     13.49 o
  16   1   6      204.47      217.63     54.91 o
  17   1   6        7.02        2.57      8.50 o
  18   1   6       74.28      100.33     23.56 o
   0   2   6     1145.43     1142.31     32.11 o
   1   2   6      610.03      631.28     11.79 o
   2   2   6     4422.87     4458.79     68.66 o
   3   2   6      350.73      401.03      6.82 o
   4   2   6      305.42      294.36      5.63 o
   5   2   6       15.43       12.11      1.75 o
   6   2   6      554.18      522.37      9.46 o
   7   2   6       33.97       40.04      2.39 o
   8   2   6       51.61       55.19      3.70 o
   9   2   6      122.02      113.26      4.54 o
  10   2   6      157.55      155.97      5.37 o
  11   2   6      241.07      250.55      7.24 o
  12   2   6       28.34       27.71      4.24 o
  13   2   6      126.98      123.89      6.32 o
  14   2   6       12.46       10.27      4.57 o
  15   2   6       20.48       18.63      7.12 o
  16   2   6      148.16      145.27     11.45 o
  17   2   6        8.53        6.88     12.77 o
  18   2   6       60.99       53.31     17.65 o
   0   3   6       64.48       54.56      4.04 o
   1   3   6       31.83       31.77      3.36 o
   2   3   6       32.57       31.79      2.57 o
   3   3   6      738.34      771.12     19.40 o
   4   3   6      189.88      204.27      4.71 o
   5   3   6       10.42       10.02      1.98 o
   6   3   6     1251.88     1246.56     20.52 o
   7   3   6       41.49       43.79      3.43 o
   8   3   6       86.89       80.91      3.74 o
   9   3   6       42.07       37.13      3.11 o
  10   3   6       84.90       79.94      4.26 o
  11   3   6       56.16       49.03      4.20 o
  12   3   6       58.45       58.75      4.65 o
  13   3   6       21.45       10.23      5.60 o
  14   3   6       17.00       15.39      5.92 o
  15   3   6       17.47       17.06      8.04 o
  16   3   6       62.49       71.00     13.92 o
  17   3   6        1.84        5.59     19.15 o
  18   3   6      107.70      136.14     30.99 o
   0   4   6      148.32      163.86     11.19 o
   1   4   6       28.19       25.86      4.29 o
   2   4   6      739.72      785.43     14.14 o
   3   4   6      354.41      354.29      9.01 o
   4   4   6      721.67      768.07     13.68 o
   5   4   6      129.18      126.48      4.21 o
   6   4   6     1387.38     1307.90     28.50 o
   7   4   6      121.68      122.07      4.24 o
   8   4   6       13.14        3.47      2.66 o
   9   4   6      222.82      201.23      5.92 o
  10   4   6       42.78       40.84      3.80 o
  11   4   6       10.84        5.33      3.38 o
  12   4   6      131.42      119.77      5.95 o
  13   4   6       43.43       38.16      6.20 o
  14   4   6      171.70      174.28     13.71 o
  15   4   6        4.56        0.18     12.12 o
  16   4   6       72.13       57.40     17.00 o
  17   4   6        0.98       34.53     24.12 o
   0   5   6      139.87      126.27      8.26 o
   1   5   6      295.44      281.60     16.76 o
   2   5   6     1872.82     1918.25     41.74 o
   3   5   6      167.59      165.90      5.25 o
   4   5   6       68.95       72.10      3.67 o
   5   5   6      290.08      289.67      8.96 o
   6   5   6      787.79      802.77     19.06 o
   7   5   6       14.30       17.61      4.04 o
   8   5   6       91.94       74.28      5.74 o
   9   5   6      223.01      201.43     10.17 o
  10   5   6       15.10       13.93      4.47 o
  11   5   6        0.89        4.00      6.91 o
  12   5   6        3.14        3.18      5.45 o
  13   5   6        8.34       14.12      8.88 o
  14   5   6        8.34       14.13     11.80 o
  15   5   6        1.93        4.53     13.77 o
  16   5   6       20.43       17.87     14.95 o
  17   5   6        3.42       -6.19     25.11 o
   0   6   6       16.00       13.06      6.24 o
   1   6   6       11.40        9.90      4.06 o
   2   6   6      178.58      179.71      5.95 o
   3   6   6      587.33      625.99     12.56 o
   4   6   6      170.85      181.63      6.31 o
   5   6   6      115.62      119.61      5.34 o
   6   6   6      268.92      258.87      9.50 o
   7   6   6      229.80      244.29      9.78 o
   8   6   6        2.06        4.37      4.10 o
   9   6   6        4.10        6.83      5.03 o
  10   6   6        5.12        3.38      6.37 o
  11   6   6        9.45        3.48      5.95 o
  12   6   6       59.01       61.74     10.36 o
  13   6   6       30.94       12.86      8.81 o
  14   6   6       65.81       70.40     15.28 o
  15   6   6       13.39        0.75     18.90 o
  16   6   6       27.84       24.03     23.81 o
   0   7   6     1712.53     1746.36     96.52 o
   1   7   6       58.03       66.64      7.10 o
   2   7   6     2496.81     2730.47     69.81 o
   3   7   6       95.45      100.29      5.29 o
   4   7   6      374.31      390.81     10.18 o
   5   7   6      132.04      149.02      7.49 o
   6   7   6       52.73       31.86      6.04 o
   7   7   6        4.13       -1.44      4.66 o
   8   7   6       24.62       14.13      5.78 o
   9   7   6       91.52       89.24     10.70 o
  10   7   6        2.51        3.19      6.72 o
  11   7   6        3.56       -1.46      9.13 o
  12   7   6       62.99       59.46     25.19 o
  13   7   6       12.40       18.08     11.30 o
  14   7   6       33.53       24.90     20.73 o
  15   7   6        8.91        5.78     16.54 o
   0   8   6      340.14      326.40     16.41 o
   1   8   6       64.97       70.23      5.47 o
   2   8   6      441.05      445.47     13.44 o
   3   8   6       36.00       31.35      4.91 o
   4   8   6       87.03       91.47     11.29 o
   5   8   6      155.32      153.42      7.31 o
   6   8   6       39.29       37.96      6.28 o
   7   8   6       61.96       47.97      7.30 o
   8   8   6       15.51       14.91      7.52 o
   9   8   6       27.57       15.73      9.48 o
  10   8   6        0.94        7.97     10.16 o
  11   8   6        3.27        3.43     13.33 o
  12   8   6       75.05       44.75     56.46 o
  13   8   6       10.22       11.07     21.14 o
  14   8   6       40.32       30.09     25.86 o
   0   9   6      240.48      251.29     15.56 o
   1   9   6       97.08       88.72      8.29 o
   2   9   6      270.39      267.92     11.64 o
   3   9   6       13.39       11.41      4.49 o
   4   9   6       70.36       63.94      6.53 o
   5   9   6        9.28        3.30      5.28 o
   6   9   6       36.43       38.01      7.84 o
   7   9   6        2.36        4.39      9.45 o
   8   9   6       34.77       28.74      7.82 o
   9   9   6        0.69      -10.27     10.27 o
  10   9   6       28.57        0.79     25.24 o
  11   9   6        5.32      -13.77     13.77 o
  12   9   6        6.12       -6.53     25.39 o
   0  10   6       93.16       75.08     13.68 o
   1  10   6       64.74       54.15      8.39 o
   2  10   6      294.41      306.46     12.49 o
   3  10   6       21.48       16.32      8.84 o
   4  10   6       15.43       15.25      8.89 o
   5  10   6        2.50       -5.31     10.08 o
   6  10   6       74.58       79.96     13.90 o
   7  10   6       21.02      -12.28     37.69 o
   8  10   6        6.18       33.47     18.43 o
   9  10   6        0.92       -1.15     14.67 o
  10  10   6        1.86       -5.78     23.00 o
   0  11   6       17.10      -23.12     23.12 o
   1  11   6       36.70      -16.68     25.60 o
   2  11   6       26.01        4.35     15.33 o
   3  11   6       30.60       50.17     21.48 o
   4  11   6       35.23       22.41     20.95 o
   5  11   6       11.25       26.30     26.45 o
   6  11   6       62.58       30.27     22.69 o
   7  11   6       10.16        9.32     17.28 o
   0  12   6       79.78       26.05     28.07 o
   1  12   6       40.25       35.25     25.15 o
   2   0   7     5946.21     5917.33    136.85 o
   4   0   7      270.89      221.47      5.06 o
   6   0   7     3716.40     3816.83     67.19 o
   8   0   7      317.20      323.89      8.30 o
  10   0   7     2294.60     2401.26     46.99 o
  12   0   7       25.56       22.69      4.96 o
  14   0   7      674.35      605.19     36.97 o
  16   0   7       70.01       50.03     20.13 o
   1   1   7      206.02      217.93      2.99 o
   2   1   7     1403.07     1432.22     20.08 o
   3   1   7       88.46       87.58      2.00 o
   4   1   7      163.11      165.25      3.21 o
   5   1   7      465.63      483.40      7.06 o
   6   1   7     2603.26     2774.24     35.19 o
   7   1   7       97.88       99.32      3.62 o
   8   1   7      314.47      321.99      5.87 o
   9   1   7       53.25       53.70      2.85 o
  10   1   7     2485.54     2725.69     36.65 o
  11   1   7        7.83        3.12      2.98 o
  12   1   7      106.94       99.68      4.91 o
  13   1   7       11.44        6.94      4.50 o
  14   1   7      254.60      244.01     17.41 o
  15   1   7       22.67       19.21      7.98 o
  16   1   7        2.55       -0.51     12.04 o
  17   1   7       10.43        5.49     13.30 o
  18   1   7        2.42      -23.62     23.62 o
   1   2   7       83.39       75.55      2.49 o
   2   2   7      878.15      889.42     13.85 o
   3   2   7     1253.84     1295.03     19.09 o
   4   2   7      552.70      627.03     10.86 o
   5   2   7       38.58       35.16      2.22 o
   6   2   7     1691.07     1780.09     26.37 o
   7   2   7       32.59       27.25      2.30 o
   8   2   7      117.76      121.19      3.89 o
   9   2   7      232.23      233.96      5.98 o
  10   2   7      883.67      904.70     14.90 o
  11   2   7      104.99      109.38      4.86 o
  12   2   7       29.81       36.51      5.36 o
  13   2   7        5.78        3.02      4.09 o
  14   2   7      307.49      282.37     19.81 o
  15   2   7        1.85        6.89      9.82 o
  16   2   7       10.54        6.80     16.24 o
  17   2   7       11.25        1.37     15.14 o
  18   2   7       22.50       33.20     28.50 o
   1   3   7       12.40       14.25      1.82 o
   2   3   7       31.25       26.30      2.08 o
   3   3   7      931.34      951.16     16.76 o
   4   3   7      107.11       91.43      3.02 o
   5   3   7       50.93       50.58      2.95 o
   6   3   7     1160.23     1160.71     19.47 o
   7   3   7       40.05       39.78      2.92 o
   8   3   7        5.84        2.37      2.26 o
   9   3   7       89.65       86.52      4.28 o
  10   3   7     1066.52     1149.82     20.17 o
  11   3   7       16.20       11.25      4.02 o
  12   3   7        2.07       -0.68      4.59 o
  13   3   7       21.15        8.43      4.46 o
  14   3   7      323.85      294.10     17.26 o
  15   3   7        0.56        6.98     13.54 o
  16   3   7       43.89       39.95     11.79 o
  17   3   7        0.78       12.46     16.66 o
   1   4   7       16.88       17.62      2.36 o
   2   4   7        6.34        1.99      2.37 o
   3   4   7      156.94      149.08      4.93 o
   4   4   7      327.11      312.98      7.74 o
   5   4   7       26.66       28.33      3.24 o
   6   4   7     1519.46     1646.67     30.63 o
   7   4   7      164.14      165.10      5.25 o
   8   4   7      227.78      228.01      7.78 o
   9   4   7      167.55      164.04      5.57 o
  10   4   7      806.90      835.04     16.52 o
  11   4   7       16.11       20.84      3.97 o
  12   4   7        2.28        6.28      4.44 o
  13   4   7       18.01       21.29      7.91 o
  14   4   7      227.00      246.80     16.69 o
  15   4   7       14.00       17.86      8.96 o
  16   4   7        0.41       15.70     19.18 o
  17   4   7        0.94        2.77     13.74 o
   1   5   7       78.67       66.94      5.53 o
   2   5   7       67.81       62.38      3.49 o
   3   5   7      221.86      226.41      5.55 o
   4   5   7      243.62      262.30      8.42 o
   5   5   7      451.50      472.11     18.56 o
   6   5   7     1608.56     1684.70     32.63 o
   7   5   7      144.37      136.78      7.76 o
   8   5   7       10.48        6.09      3.76 o
   9   5   7       95.19       78.90      7.72 o
  10   5   7      702.95      714.30     18.21 o
  11   5   7        3.20        3.99      4.91 o
  12   5   7        0.05        3.74      8.02 o
  13   5   7        4.15       -0.32     10.58 o
  14   5   7      299.56      290.92     19.91 o
  15   5   7        2.83        6.75     15.05 o
  16   5   7       33.18       16.72     20.51 o
   1   6   7      175.09      168.80      8.93 o
   2   6   7       16.45       13.71      2.76 o
   3   6   7      598.87      613.68     12.49 o
   4   6   7      251.92      272.60      7.90 o
   5   6   7       34.05       31.12      4.18 o
   6   6   7      453.29      433.96     18.00 o
   7   6   7       32.44       28.96      4.26 o
   8   6   7        2.84        5.87      4.43 o
   9   6   7       35.73       35.11      6.88 o
  10   6   7      617.68      643.82     22.50 o
  11   6   7       17.50       20.28      8.29 o
  12   6   7       15.17       20.42      7.45 o
  13   6   7        0.71       -6.84     12.72 o
  14   6   7      244.66      243.21     18.46 o
  15   6   7        2.85        5.47     20.36 o
   1   7   7       18.52       21.91      4.62 o
   2   7   7      204.95      202.90      8.90 o
   3   7   7       10.41       21.37      4.57 o
   4   7   7       84.78       90.14      5.74 o
   5   7   7      105.72      110.65      6.40 o
   6   7   7      156.66      162.76      8.50 o
   7   7   7       19.27        9.53      5.83 o
   8   7   7       49.38       55.59      6.07 o
   9   7   7        8.37        8.19      5.17 o
  10   7   7      126.63      132.53     12.96 o
  11   7   7        6.55        2.79      8.41 o
  12   7   7       79.13       82.63     22.85 o
  13   7   7        0.48       -2.24     16.55 o
  14   7   7      122.95      115.06     22.91 o
   1   8   7       20.17       11.75      5.04 o
   2   8   7       50.14       54.20      5.90 o
   3   8   7       43.59       42.44      5.95 o
   4   8   7       29.93       27.29      5.66 o
   5   8   7       31.25       31.11      6.43 o
   6   8   7       46.61       28.75      7.91 o
   7   8   7       61.34       51.48      8.27 o
   8   8   7       21.75       24.46     10.40 o
   9   8   7       62.64       63.23      8.80 o
  10   8   7      234.69      229.61     14.76 o
  11   8   7       13.47       -3.60     14.51 o
  12   8   7       38.85       19.08     20.54 o
  13   8   7       18.67        6.78     20.11 o
   1   9   7        1.98       -3.56      6.05 o
   2   9   7       74.30       81.09      7.45 o
   3   9   7       26.36       15.28      6.23 o
   4   9   7       19.04       13.17      5.64 o
   5   9   7        9.42        9.78      6.16 o
   6   9   7       52.82       45.74      8.96 o
   7   9   7        1.13        0.93      8.02 o
   8   9   7        0.94        5.18     11.18 o
   9   9   7        8.23      -12.45     12.45 o
  10   9   7      187.06      184.62     20.58 o
  11   9   7       20.36       27.91     22.75 o
   1  10   7       29.08       25.87      8.22 o
   2  10   7       26.81       43.53     10.79 o
   3  10   7       11.34        1.29     10.06 o
   4  10   7       46.25       44.33      9.82 o
   5  10   7       16.58        9.41      8.26 o
   6  10   7      145.40      152.86     65.15 o
   7  10   7       17.19       17.90     20.98 o
   8  10   7       22.53      -13.02     16.44 o
   9  10   7       13.18        7.71     21.66 o
   1  11   7       37.43       26.92     21.79 o
   2  11   7        5.77        5.91     23.31 o
   3  11   7        7.53        5.84     22.22 o
   4  11   7        1.19       -0.93     12.49 o
   5  11   7        6.80       17.03     25.61 o
   6  11   7       78.35       99.87     19.30 o
   0   0   8     1985.50     1896.04     67.85 o
   2   0   8     1363.14     1264.79     67.23 o
   4   0   8     1048.13     1050.92     21.66 o
   6   0   8       69.49       61.41      3.05 o
   8   0   8      372.05      374.26      9.07 o
  10   0   8        2.48        2.31      3.49 o
  12   0   8       24.55       15.95      4.28 o
  14   0   8      623.88      637.13     23.16 o
  16   0   8        4.61        9.97     10.86 o
   0   1   8     3722.32     4056.48     85.49 o
   1   1   8      126.00      137.94      3.43 o
   2   1   8     1726.18     1716.99     25.63 o
   3   1   8       45.62       37.62      1.71 o
   4   1   8      403.30      404.85      6.32 o
   5   1   8      594.75      622.62      8.85 o
   6   1   8     1651.68     1667.83     22.67 o
   7   1   8       44.58       42.77      2.31 o
   8   1   8      216.95      201.64      4.63 o
   9   1   8        1.37        0.30      2.17 o
  10   1   8      520.45      525.22      9.48 o
  11   1   8      163.41      165.99      5.21 o
  12   1   8      170.79      139.56      5.45 o
  13   1   8        8.08        8.17      3.92 o
  14   1   8       23.73       26.16      5.78 o
  15   1   8        6.78        5.52     10.47 o
  16   1   8       12.56       10.69     10.49 o
  17   1   8        9.88       -4.48     15.88 o
   0   2   8      848.81      800.66     20.12 o
   1   2   8       97.57      100.83      2.99 o
   2   2   8      218.64      179.51      3.97 o
   3   2   8      171.98      161.84      3.89 o
   4   2   8     1456.72     1499.94     24.09 o
   5   2   8       68.42       74.30      2.86 o
   6   2   8       49.32       34.68      3.36 o
   7   2   8      243.96      255.01      5.54 o
   8   2   8      650.06      656.69     11.12 o
   9   2   8      112.74       99.42      4.44 o
  10   2   8       12.19        8.86      2.99 o
  11   2   8        0.95       -0.32      3.91 o
  12   2   8        0.61        9.59      4.02 o
  13   2   8        4.57        6.00      4.04 o
  14   2   8       38.42       26.93      7.17 o
  15   2   8        6.11       -3.52     11.56 o
  16   2   8       30.92       19.28     13.37 o
  17   2   8        3.47      -17.90     19.71 o
   0   3   8     1533.00     1644.34     65.21 o
   1   3   8       89.23       94.97      3.72 o
   2   3   8     1535.97     1521.57     26.90 o
   3   3   8      220.38      220.69      5.23 o
   4   3   8     1515.68     1507.05     22.47 o
   5   3   8       50.19       55.12      3.48 o
   6   3   8      844.70      911.95     17.94 o
   7   3   8       18.03       12.52      2.80 o
   8   3   8      236.73      207.23      5.29 o
   9   3   8       72.29       72.51      4.39 o
  10   3   8        2.14        2.23      3.39 o
  11   3   8       66.46       49.35      4.68 o
  12   3   8       23.94       25.67      4.71 o
  13   3   8       18.97       12.57      4.80 o
  14   3   8       18.80       18.16     10.93 o
  15   3   8        4.47       -1.46     14.72 o
  16   3   8       94.86       98.06     32.76 o
  17   3   8        6.70      -11.19     16.54 o
   0   4   8      567.71      530.59     25.49 o
   1   4   8       16.36       17.44      2.18 o
   2   4   8     1050.40     1079.52     22.46 o
   3   4   8      113.41      113.00      5.49 o
   4   4   8     1062.20     1062.38     18.40 o
   5   4   8       87.19       86.73      4.53 o
   6   4   8      341.92      335.47      8.91 o
   7   4   8        9.58        6.04      3.27 o
   8   4   8      327.34      298.37      8.71 o
   9   4   8       67.57       60.35      4.03 o
  10   4   8        3.21        3.45      3.57 o
  11   4   8        8.50        8.04      3.82 o
  12   4   8       51.95       46.83      5.80 o
  13   4   8       11.99       -5.21      6.43 o
  14   4   8        2.00       -4.58     11.27 o
  15   4   8       10.59        0.88     12.75 o
  16   4   8       24.71        8.77     20.73 o
   0   5   8       64.42       54.99      6.26 o
   1   5   8      147.87      151.69      6.57 o
   2   5   8     1201.99     1264.38     34.31 o
   3   5   8       81.73       84.59      4.07 o
   4   5   8      790.14      772.07     21.83 o
   5   5   8      282.98      272.68      7.35 o
   6   5   8      249.63      263.87     12.96 o
   7   5   8       68.74       59.11      4.80 o
   8   5   8      195.38      203.11      8.38 o
   9   5   8        1.28        1.24      4.57 o
  10   5   8       78.71       66.76      6.79 o
  11   5   8        2.17        3.16      5.41 o
  12   5   8       22.18       13.83      7.83 o
  13   5   8        1.12        1.11      8.39 o
  14   5   8       50.66       68.65     12.84 o
  15   5   8        6.81       -0.40     16.97 o
  16   5   8       30.85       -3.61     22.10 o
   0   6   8     2502.31     2841.09     79.04 o
   1   6   8      310.53      328.82     11.18 o
   2   6   8     1440.63     1485.05     31.94 o
   3   6   8       12.21       12.33      3.11 o
   4   6   8      622.35      646.10     14.57 o
   5   6   8       23.31       28.12      4.13 o
   6   6   8      459.93      499.42     12.69 o
   7   6   8      248.89      220.71      9.42 o
   8   6   8        0.33        2.94      4.93 o
   9   6   8       22.01       20.28      6.84 o
  10   6   8        9.30        2.04      8.42 o
  11   6   8        3.12        7.03      7.43 o
  12   6   8        2.84        9.70      8.89 o
  13   6   8        6.49       -2.40     10.08 o
  14   6   8       51.33       34.59     25.83 o
  15   6   8        0.30      -10.38     13.83 o
   0   7   8      683.04      726.71     27.25 o
   1   7   8       30.92       32.57      7.25 o
   2   7   8       95.51       97.47      6.51 o
   3   7   8       37.30       46.75      5.94 o
   4   7   8      487.50      513.84     13.95 o
   5   7   8       67.41       52.30      5.47 o
   6   7   8       23.99       15.28      5.93 o
   7   7   8       66.97       64.95      9.87 o
   8   7   8       69.50       52.57      7.31 o
   9   7   8        1.74        2.90      5.98 o
  10   7   8        9.19       10.62      8.74 o
  11   7   8        4.31        9.71      9.05 o
  12   7   8       15.91        7.89     14.19 o
  13   7   8        4.17      -10.47     12.62 o
  14   7   8       13.69       29.34     16.72 o
   0   8   8     1016.80     1020.31     43.92 o
   1   8   8       25.31       36.86      5.55 o
   2   8   8      305.44      287.72     10.89 o
   3   8   8       12.99       10.42      7.00 o
   4   8   8      143.85      137.79     12.01 o
   5   8   8       14.84       12.64      6.53 o
   6   8   8      155.49      153.55     10.79 o
   7   8   8       11.43       10.60      6.34 o
   8   8   8        4.55       -1.08      7.07 o
   9   8   8        8.10        6.32      7.59 o
  10   8   8       33.24       32.63     11.16 o
  11   8   8       32.65       31.77     21.07 o
  12   8   8       15.18       -3.20     19.43 o
   0   9   8      551.04      588.99     34.75 o
   1   9   8       48.76       46.75      7.16 o
   2   9   8      251.54      237.81     12.16 o
   3   9   8       62.78       52.67      8.53 o
   4   9   8      180.88      180.69     13.18 o
   5   9   8        7.87        1.18      7.56 o
   6   9   8       35.80       24.55      9.78 o
   7   9   8       10.33       -4.78     12.91 o
   8   9   8       21.11       21.91     17.47 o
   9   9   8        8.41       -9.48     13.99 o
  10   9   8        3.44       12.74     19.52 o
  11   9   8        7.50      -16.69     17.59 o
   0  10   8        5.90       22.97     25.58 o
   1  10   8       61.02       64.55     11.91 o
   2  10   8      153.21      146.29     13.65 o
   3  10   8       36.54       23.03     10.96 o
   4  10   8        9.81      -25.04     27.86 o
   5  10   8        1.25        3.89     14.73 o
   6  10   8       66.37       79.48     22.35 o
   7  10   8       15.27        4.35      9.85 o
   8  10   8       30.04        7.15     21.48 o
   0  11   8       67.52       97.91     16.66 o
   1  11   8       27.06        8.49     19.71 o
   2  11   8      162.41      105.80     24.03 o
   3  11   8       20.84      -13.12     21.20 o
   4  11   8       44.95       26.02     22.32 o
   5  11   8        2.60       -0.31     26.20 o
   2   0   9        3.50        2.69      2.18 o
   4   0   9      197.96      208.51      6.57 o
   6   0   9       15.85       13.50      2.78 o
   8   0   9      492.47      521.33     11.71 o
  10   0   9      212.85      232.67      8.06 o
  12   0   9      302.66      319.32     12.35 o
  14   0   9       56.27       72.92     10.46 o
   1   1   9      520.95      541.36      9.02 o
   2   1   9       46.72       40.68      2.18 o
   3   1   9       22.94       17.80      1.36 o
   4   1   9     1597.51     1709.37     25.78 o
   5   1   9      406.45      432.23      6.86 o
   6   1   9       81.92       71.80      2.61 o
   7   1   9      109.45       97.14      3.23 o
   8   1   9      327.69      339.36      6.28 o
   9   1   9       59.78       59.52      3.52 o
  10   1   9       45.35       51.56      3.29 o
  11   1   9       87.35       80.16      4.17 o
  12   1   9      390.56      395.33     10.35 o
  13   1   9        3.67        1.80      4.38 o
  14   1   9       65.46       60.83     12.37 o
  15   1   9        0.75        3.08      8.11 o
  16   1   9       30.69        4.01     15.85 o
  17   1   9       10.51      -14.05     21.07 o
   1   2   9      145.87      140.41      3.55 o
   2   2   9        8.57        8.39      1.49 o
   3   2   9      137.48      120.43      3.42 o
   4   2   9      505.35      534.52     10.30 o
   5   2   9       51.62       52.15      3.14 o
   6   2   9       29.31       27.92      3.47 o
   7   2   9       80.62       75.58      3.27 o
   8   2   9     1419.41     1526.80     24.63 o
   9   2   9       32.11       26.64      3.75 o
  10   2   9       22.80       17.60      3.24 o
  11   2   9       32.31       28.87      4.01 o
  12   2   9      465.77      451.52     12.65 o
  13   2   9       20.37       10.73      5.64 o
  14   2   9       34.03       32.18     19.12 o
  15   2   9        2.61        3.77     12.07 o
  16   2   9       18.26       30.93     15.51 o
  17   2   9        0.63        1.18     21.79 o
   1   3   9      143.02      145.50      4.42 o
   2   3   9       82.04       86.57      3.20 o
   3   3   9      110.22      107.78      4.33 o
   4   3   9      558.53      609.19     10.97 o
   5   3   9       99.06       95.82      3.58 o
   6   3   9      436.73      454.74     10.18 o
   7   3   9       97.70       83.28      4.54 o
   8   3   9      979.26     1043.07     18.05 o
   9   3   9       83.02       78.35      5.02 o
  10   3   9       87.23       82.92      5.06 o
  11   3   9       27.58       16.20      4.68 o
  12   3   9      234.93      204.44      9.48 o
  13   3   9        8.92        5.67      9.00 o
  14   3   9        2.99       17.26     11.89 o
  15   3   9        7.25        4.23     14.83 o
  16   3   9       54.40       40.10     14.48 o
   1   4   9        1.50       -0.15      1.61 o
   2   4   9       59.92       56.41      3.59 o
   3   4   9       54.01       50.51      3.03 o
   4   4   9      223.23      213.68      5.87 o
   5   4   9       69.34       75.07      4.20 o
   6   4   9       91.16       92.60      4.83 o
   7   4   9       28.24       20.93      3.22 o
   8   4   9      566.20      587.29     13.93 o
   9   4   9        4.90        0.17      3.47 o
  10   4   9        0.65        3.00      4.49 o
  11   4   9        1.18        6.02      4.39 o
  12   4   9      131.91      123.54      8.69 o
  13   4   9        4.61       -7.95      8.76 o
  14   4   9       19.15       33.30     10.25 o
  15   4   9        8.36       10.32     20.33 o
  16   4   9       92.26      115.56     23.37 o
   1   5   9      190.31      202.36      7.59 o
   2   5   9        8.07        7.56      2.73 o
   3   5   9       11.36       11.76      3.20 o
   4   5   9        3.45        2.93      4.56 o
   5   5   9       26.21       19.81      3.44 o
   6   5   9      120.49      112.18      7.56 o
   7   5   9       50.24       50.00      6.01 o
   8   5   9      367.47      370.13     13.04 o
   9   5   9       14.77       10.27      4.69 o
  10   5   9       42.38       35.40      5.77 o
  11   5   9        7.69       -0.53      7.13 o
  12   5   9      110.38      107.22     11.18 o
  13   5   9        0.23       -2.28     11.64 o
  14   5   9        4.49        7.55     18.21 o
  15   5   9        1.60       21.82     21.04 o
   1   6   9      206.78      206.33      7.25 o
   2   6   9       52.78       50.46      5.75 o
   3   6   9       94.81       96.21      5.07 o
   4   6   9      269.89      295.45      9.31 o
   5   6   9      152.87      145.43      7.27 o
   6   6   9      150.96      151.31      7.78 o
   7   6   9       87.44       64.30      6.23 o
   8   6   9       88.58       83.95      6.89 o
   9   6   9       95.49       99.74      8.39 o
  10   6   9       93.03      109.73     12.77 o
  11   6   9       10.66        6.21      8.37 o
  12   6   9       64.13       35.84     10.69 o
  13   6   9        0.80       -2.58     16.50 o
  14   6   9       24.44        4.41     19.89 o
   1   7   9       52.07       42.42      5.10 o
   2   7   9        4.71        4.62      4.54 o
   3   7   9       17.75       23.53      5.36 o
   4   7   9       89.47       85.49      6.29 o
   5   7   9        6.23        3.91      5.05 o
   6   7   9        8.73        3.70      5.28 o
   7   7   9      132.62      134.99      8.95 o
   8   7   9      387.56      399.46     14.51 o
   9   7   9       34.32       43.93      7.01 o
  10   7   9       41.69       38.43     10.69 o
  11   7   9       49.03       26.43     15.17 o
  12   7   9      268.29      241.75     23.59 o
  13   7   9        0.96       -3.73     13.49 o
   1   8   9        0.61       -2.81      4.89 o
   2   8   9        1.94        4.09      5.50 o
   3   8   9       15.43       23.75      8.23 o
   4   8   9      190.10      189.66     11.75 o
   5   8   9        2.98        8.82      5.54 o
   6   8   9       10.32        6.45      6.98 o
   7   8   9        9.71        4.35      7.59 o
   8   8   9      103.12      107.41     10.81 o
   9   8   9       11.15       -2.22     12.50 o
  10   8   9       66.89       69.09     19.52 o
  11   8   9        3.84       10.29     14.55 o
  12   8   9      176.13      191.31     25.08 o
   1   9   9       23.99       27.62      8.43 o
   2   9   9       19.91       17.69      7.75 o
   3   9   9       36.22       45.26      7.29 o
   4   9   9       41.35       38.03      7.60 o
   5   9   9        0.70       -8.17     10.07 o
   6   9   9       36.95       30.98     16.96 o
   7   9   9       24.22      -12.69     27.07 o
   8   9   9       66.42       68.13     19.49 o
   9   9   9        9.17        7.30     17.84 o
  10   9   9       31.61       31.21     20.20 o
   1  10   9        3.21       15.94      9.42 o
   2  10   9        2.10        1.34     18.34 o
   3  10   9       38.91       43.08     20.73 o
   4  10   9        6.36       36.58     21.48 o
   5  10   9        0.48        9.39     19.67 o
   6  10   9        1.10       13.92     18.21 o
   7  10   9        6.08        2.30     10.41 o
   1  11   9        0.33       -1.37     21.69 o
   2  11   9       17.82       33.69     26.64 o
   0   0  10     1489.34     1618.98     70.84 o
   2   0  10       95.23      116.69      8.66 o
   4   0  10     1365.42     1371.65     31.88 o
   6   0  10       51.14       45.57      3.55 o
   8   0  10     1312.33     1332.83     32.21 o
  10   0  10        6.96        6.40      4.84 o
  12   0  10        0.23       -4.17      5.59 o
  14   0  10       52.53       55.57     13.64 o
   0   1  10     4113.87     4238.79     95.42 o
   1   1  10      451.43      468.83     10.26 o
   2   1  10      594.04      634.61     11.50 o
   3   1  10       49.87       48.32      3.32 o
   4   1  10      936.89      952.02     15.44 o
   5   1  10       52.64       50.20      2.62 o
   6   1  10      236.96      234.98      4.85 o
   7   1  10       81.47       75.79      2.93 o
   8   1  10      228.67      225.00      5.23 o
   9   1  10       51.40       51.83      3.35 o
  10   1  10       36.32       30.18      4.22 o
  11   1  10       55.08       48.83      4.25 o
  12   1  10       11.19       10.65      4.26 o
  13   1  10        8.65        6.40      5.07 o
  14   1  10        1.48        4.44     12.95 o
  15   1  10        5.07       -1.91     12.02 o
  16   1  10      194.94      193.05     18.99 o
   0   2  10     2660.05     2693.37     61.60 o
   1   2  10      100.59       89.64      2.53 o
   2   2  10       13.60       15.80      1.74 o
   3   2  10      214.15      224.27      5.84 o
   4   2  10     2285.03     2437.76     38.97 o
   5   2  10        8.66        2.88      7.89 o
   6   2  10        2.34        0.52      2.24 o
   7   2  10       10.87        9.64      3.19 o
   8   2  10      433.82      428.30      8.78 o
   9   2  10        7.43        2.05      3.24 o
  10   2  10        0.15       -3.49      3.49 o
  11   2  10       41.85       44.39      6.48 o
  12   2  10       35.84       27.22      5.87 o
  13   2  10        1.25        5.22      6.42 o
  14   2  10       18.98       26.64     16.60 o
  15   2  10        0.68        1.80     14.79 o
  16   2  10       94.19      122.18     24.03 o
   0   3  10     1915.88     2015.70     55.36 o
   1   3  10      213.58      213.65      6.56 o
   2   3  10        9.49        6.43      2.09 o
   3   3  10       14.07       13.97      2.33 o
   4   3  10     1350.31     1434.78     23.69 o
   5   3  10       19.14       16.86      2.61 o
   6   3  10      142.51      125.86      7.97 o
   7   3  10       40.69       29.81      3.76 o
   8   3  10      117.45      104.41      6.09 o
   9   3  10       42.75       41.23      4.62 o
  10   3  10       83.44       66.53      5.24 o
  11   3  10        8.41        3.55      4.52 o
  12   3  10        1.58       -1.67      4.79 o
  13   3  10        0.15        4.97      9.88 o
  14   3  10        0.64        7.15     12.23 o
  15   3  10        0.09       -8.17     14.98 o
  16   3  10       18.67       14.45     17.97 o
   0   4  10     1852.64     1941.01     90.55 o
   1   4  10        6.97        9.63      3.48 o
   2   4  10       70.75       64.61      3.68 o
   3   4  10        7.71       10.60      2.72 o
   4   4  10     1335.89     1392.55     25.72 o
   5   4  10       19.18       19.48      3.32 o
   6   4  10      186.94      157.47      6.36 o
   7   4  10        0.73       -0.08      3.95 o
   8   4  10        5.31        4.10      3.65 o
   9   4  10        3.06        2.57      4.08 o
  10   4  10        7.89        8.83      4.92 o
  11   4  10        1.46       -0.64      6.74 o
  12   4  10       17.62       17.38      9.18 o
  13   4  10        8.88       20.80     11.41 o
  14   4  10       44.32       23.87     21.23 o
  15   4  10       18.83       36.58     17.59 o
   0   5  10      729.13      749.42     22.22 o
   1   5  10       74.05       60.22      5.44 o
   2   5  10      402.20      415.59     10.01 o
   3   5  10       81.00       82.00      5.31 o
   4   5  10     1067.89     1101.95     21.94 o
   5   5  10       43.39       44.37      3.94 o
   6   5  10       15.58       11.76      4.52 o
   7   5  10       35.69       35.74      5.16 o
   8   5  10      148.16      137.60      8.12 o
   9   5  10        9.53        7.17      5.10 o
  10   5  10       14.35        8.40      6.23 o
  11   5  10        0.20        5.07      8.24 o
  12   5  10        1.13        2.16      9.96 o
  13   5  10        1.71      -13.37     14.27 o
  14   5  10       37.45        6.03      9.95 o
   0   6  10      646.64      678.64     23.35 o
   1   6  10       24.17       22.72      4.85 o
   2   6  10      211.67      194.19     14.02 o
   3   6  10      228.91      232.75      9.54 o
   4   6  10      220.61      232.85      9.21 o
   5   6  10       84.08       80.48      5.95 o
   6   6  10      134.67      106.64      7.14 o
   7   6  10       33.47       15.83      5.42 o
   8   6  10       21.31       23.29      6.18 o
   9   6  10       26.64       19.75      7.01 o
  10   6  10        1.97        3.90      8.51 o
  11   6  10        1.84        3.65      8.57 o
  12   6  10        9.88       21.42     16.91 o
  13   6  10       12.14       12.93     21.32 o
   0   7  10      625.24      619.79     25.36 o
   1   7  10       10.83        1.50      4.58 o
   2   7  10       85.75       77.92      7.49 o
   3   7  10       21.31       29.03      6.88 o
   4   7  10      510.45      481.43     15.49 o
   5   7  10       42.68       41.30      5.88 o
   6   7  10       22.27       15.22      5.61 o
   7   7  10       32.38       41.82      9.32 o
   8   7  10      165.55      186.71     11.99 o
   9   7  10        1.25        8.78      7.65 o
  10   7  10       33.51       36.63     11.94 o
  11   7  10        9.56        5.53     20.08 o
  12   7  10       23.12        8.58     18.24 o
   0   8  10      538.44      538.74     24.37 o
   1   8  10       24.03       26.72      8.10 o
   2   8  10      109.92      101.20      8.95 o
   3   8  10        3.79       -3.05      6.11 o
   4   8  10      148.53      146.82     11.23 o
   5   8  10       22.82       33.48      8.73 o
   6   8  10       10.99        4.45     10.02 o
   7   8  10        6.73       22.59     11.24 o
   8   8  10       91.34       74.16     12.18 o
   9   8  10       15.73        8.39     20.73 o
  10   8  10        2.32       -9.95     14.58 o
  11   8  10        6.29       -3.89     20.45 o
   0   9  10      153.54      153.78     18.09 o
   1   9  10       46.02       43.82     10.35 o
   2   9  10        6.58        2.83     11.54 o
   3   9  10        4.39       -5.49     10.48 o
   4   9  10       75.48       47.67     10.55 o
   5   9  10       19.38       -6.22     21.26 o
   6   9  10        3.68       10.19     14.76 o
   7   9  10        1.60       45.19     20.36 o
   8   9  10       39.82       39.38     11.97 o
   0  10  10      241.05      226.49     25.15 o
   1  10  10       31.35       38.09     11.53 o
   2  10  10       91.32       93.96     17.65 o
   3  10  10        7.56      -13.43     18.34 o
   4  10  10      126.52      123.58     23.22 o
   5  10  10        4.50        2.64     20.42 o
   2   0  11      595.72      654.35     18.98 o
   4   0  11      206.48      197.30      8.49 o
   6   0  11      633.83      669.95     18.49 o
   8   0  11        8.89        8.44      3.62 o
  10   0  11      547.35      647.67     19.37 o
  12   0  11      159.59      134.54     11.98 o
   1   1  11      157.97      155.98      3.96 o
   2   1  11       76.26       83.97      2.82 o
   3   1  11      111.72      114.32      5.87 o
   4   1  11       46.46       51.83      2.63 o
   5   1  11       18.26       19.97      2.09 o
   6   1  11      270.45      262.56      6.59 o
   7   1  11       71.32       65.60      3.89 o
   8   1  11       10.98        6.29      2.45 o
   9   1  11        7.11        5.70      2.96 o
  10   1  11      435.31      443.67     10.17 o
  11   1  11        6.13        1.62      3.55 o
  12   1  11       83.83       74.50      8.35 o
  13   1  11        8.36        6.12      9.40 o
  14   1  11       59.29       44.17     13.24 o
   1   2  11      104.35      106.07      5.08 o
   2   2  11       82.33       82.13      6.31 o
   3   2  11      271.73      281.05      7.24 o
   4   2  11        6.50        2.43      3.06 o
   5   2  11       37.90       35.19      2.82 o
   6   2  11      207.49      206.06      5.92 o
   7   2  11       59.36       53.16      3.53 o
   8   2  11       44.54       44.32      3.24 o
   9   2  11       27.80       22.31      3.77 o
  10   2  11      170.58      172.69      9.67 o
  11   2  11       14.46       11.15      4.44 o
  12   2  11       25.23       20.12      6.64 o
  13   2  11        6.31       -3.70      8.49 o
  14   2  11       74.74      101.98     16.22 o
  15   2  11        1.71      -17.93     17.93 o
   1   3  11       75.67       75.44      2.84 o
   2   3  11       18.92       18.27      2.27 o
   3   3  11        5.15        1.59      2.00 o
   4   3  11       12.70       18.77      2.89 o
   5   3  11       32.25       35.91      3.29 o
   6   3  11      310.89      325.72      8.70 o
   7   3  11       15.88       12.21      3.70 o
   8   3  11        1.48        4.94      3.54 o
   9   3  11       21.59       17.55      4.21 o
  10   3  11      201.23      178.39      8.50 o
  11   3  11        0.29       -5.01      5.01 o
  12   3  11        2.39        4.55      7.27 o
  13   3  11        2.06        4.78      9.77 o
  14   3  11       87.71      100.33     16.22 o
  15   3  11        0.03      -14.55     14.55 o
   1   4  11        9.74       10.17      2.28 o
   2   4  11        1.53       -0.43      2.17 o
   3   4  11       24.60       15.89      2.82 o
   4   4  11      216.53      224.77      6.43 o
   5   4  11       46.49       44.26      4.13 o
   6   4  11      310.36      326.38     11.67 o
   7   4  11       11.21        5.38      3.78 o
   8   4  11      191.20      169.80      7.40 o
   9   4  11        9.57        5.59      4.59 o
  10   4  11      222.30      227.75     10.29 o
  11   4  11        6.28        9.81      8.69 o
  12   4  11        3.80        7.92      7.92 o
  13   4  11        4.39        0.31     15.04 o
  14   4  11       63.74       72.42     16.91 o
   1   5  11        6.66        2.58      2.68 o
   2   5  11      124.68      139.35      8.34 o
   3   5  11       60.05       67.51      4.60 o
   4   5  11       71.20       69.48      4.68 o
   5   5  11       62.73       58.03      5.20 o
   6   5  11      489.80      530.01     16.04 o
   7   5  11       52.50       46.83      6.23 o
   8   5  11      180.31      170.03     14.35 o
   9   5  11       52.14       44.03      7.91 o
  10   5  11      155.33      154.72     11.18 o
  11   5  11        4.78       -5.24      8.49 o
  12   5  11       28.36       29.40     16.35 o
  13   5  11       14.50       16.97     21.14 o
   1   6  11       32.64       25.88     10.25 o
   2   6  11        4.19        0.68      5.20 o
   3   6  11      148.74      136.12     11.28 o
   4   6  11       43.64       37.81      4.86 o
   5   6  11       75.68       65.51      5.27 o
   6   6  11      256.81      243.07     11.41 o
   7   6  11       30.39       18.12      5.89 o
   8   6  11       23.89        8.94      7.74 o
   9   6  11        2.17        0.02     20.03 o
  10   6  11      310.22      301.79     43.70 o
  11   6  11        5.18       -4.20     17.44 o
  12   6  11       22.03       13.83     16.22 o
   1   7  11        6.07        5.66      6.13 o
   2   7  11       51.48       63.03      9.42 o
   3   7  11       22.34       21.01      9.72 o
   4   7  11        6.44        9.61      6.69 o
   5   7  11        9.09        2.72      7.13 o
   6   7  11       42.31       39.06     11.09 o
   7   7  11        1.58       -2.27      8.58 o
   8   7  11       68.46       50.77     12.24 o
   9   7  11       32.48       22.88     12.85 o
  10   7  11       42.10       59.61     17.47 o
  11   7  11        8.23       23.75     16.82 o
   1   8  11        1.21        1.07      5.36 o
   2   8  11       14.63       15.61      9.04 o
   3   8  11       21.23       12.86      9.03 o
   4   8  11       17.05       12.06     10.69 o
   5   8  11       29.94       18.12     10.48 o
   6   8  11       39.21       35.09     15.85 o
   7   8  11       10.50        7.74     14.48 o
   8   8  11        9.12       15.60     16.16 o
   9   8  11       30.39        5.84     18.37 o
   1   9  11       12.30      -13.91     14.99 o
   2   9  11       10.99       17.22     17.16 o
   3   9  11        2.50        0.47     14.05 o
   4   9  11        6.32        7.46     15.88 o
   5   9  11       50.09       86.22     11.94 o
   6   9  11       37.15       26.67     15.73 o
   7   9  11        1.11       -7.09     17.03 o
   1  10  11       13.40        9.51     14.80 o
   2  10  11       19.83       -7.06     20.98 o
   0   0  12       14.70       20.12      3.39 o
   2   0  12     1970.27     2126.35     57.94 o
   4   0  12       24.67       18.02      5.79 o
   6   0  12      282.11      272.10      8.50 o
   8   0  12        5.00        8.27      6.64 o
  10   0  12       35.64       26.72      7.95 o
   0   1  12      253.62      230.71     10.07 o
   1   1  12        5.63        4.65      2.74 o
   2   1  12      431.63      441.92     10.33 o
   3   1  12       85.09       88.02      4.69 o
   4   1  12       86.68       66.07      4.67 o
   5   1  12       54.82       53.31      3.45 o
   6   1  12      259.18      245.97      7.36 o
   7   1  12       42.27       37.24      2.68 o
   8   1  12       13.69        8.31      2.73 o
   9   1  12        6.47        6.88      4.33 o
  10   1  12        0.81        6.43      6.12 o
  11   1  12        0.53        0.91     14.72 o
   0   2  12       37.08       41.56      2.28 o
   1   2  12      236.37      241.43      9.82 o
   2   2  12     1272.16     1336.67     32.84 o
   3   2  12       56.88       52.07      6.24 o
   4   2  12        2.33        0.51      3.11 o
   5   2  12       10.50        6.95      3.25 o
   6   2  12      260.27      243.76      7.06 o
   7   2  12       82.32       80.06      4.92 o
   8   2  12        0.67        2.88      3.76 o
   9   2  12        7.39        4.34      4.72 o
  10   2  12        6.82        2.67      5.61 o
  11   2  12        1.95       -6.32      6.50 o
  12   2  12        1.40       -2.16     14.62 o
   0   3  12       11.27       -1.07      7.62 o
   1   3  12        2.22        0.15      5.69 o
   2   3  12      947.43     1001.86     18.18 o
   3   3  12       12.15       14.69      2.23 o
   4   3  12        0.05        1.42      2.23 o
   5   3  12       13.31       10.22      2.77 o
   6   3  12      147.86      135.03      5.55 o
   7   3  12       10.57        8.84      3.70 o
   8   3  12        2.87        0.22      4.35 o
   9   3  12       21.55       18.66      5.49 o
  10   3  12       55.78       53.00      6.90 o
  11   3  12        3.99       10.98      8.25 o
  12   3  12       21.93       14.73     14.36 o
   0   4  12       43.91       43.12      3.65 o
   1   4  12       29.32       26.10      3.29 o
   2   4  12      444.07      465.53     10.95 o
   3   4  12       49.09       34.85      2.84 o
   4   4  12       19.80       13.53      3.20 o
   5   4  12       45.20       41.85      5.91 o
   6   4  12      268.36      257.43     17.32 o
   7   4  12        0.70        1.70      5.37 o
   8   4  12        1.38       -7.20      7.80 o
   9   4  12        8.15        3.93      5.55 o
  10   4  12        3.52        0.94      7.27 o
  11   4  12        4.87        7.04      7.85 o
   0   5  12       20.40       12.79      5.05 o
   1   5  12       17.60       18.11      4.24 o
   2   5  12      547.70      579.18     21.64 o
   3   5  12       20.38       13.41      3.29 o
   4   5  12        7.05        8.79      4.26 o
   5   5  12       61.43       62.01      8.23 o
   6   5  12       45.92       28.98      6.02 o
   7   5  12       33.37       29.41      8.89 o
   8   5  12        2.00        0.76     14.87 o
   9   5  12       10.46        1.99      7.32 o
  10   5  12        1.02       16.46     10.35 o
   0   6  12       18.18        9.54      7.76 o
   1   6  12       22.09       18.82      4.90 o
   2   6  12      220.00      192.32     10.69 o
   3   6  12        8.41        8.26      6.83 o
   4   6  12       11.03        4.40      7.15 o
   5   6  12       51.52       53.78      9.59 o
   6   6  12      200.29      203.53     12.71 o
   7   6  12       54.59       49.20      9.49 o
   8   6  12       30.06       22.91      9.53 o
   9   6  12        2.18       -3.40     18.48 o
   0   7  12       79.20       60.31     10.44 o
   1   7  12       12.92        4.91      6.49 o
   2   7  12      199.46      182.74     10.63 o
   3   7  12        6.55        9.42      9.09 o
   4   7  12       12.31        5.57      8.87 o
   5   7  12        8.82       -2.64     12.88 o
   6   7  12       49.38       30.12     22.67 o
   7   7  12        5.40        6.43     11.83 o
   0   8  12        5.94       11.59      9.87 o
   1   8  12       16.34       25.84      8.40 o
   2   8  12       72.39       45.61      9.57 o
   3   8  12       10.66        0.11      9.65 o
   4   8  12        3.23       -6.64      8.57 o
   2   0  13       37.70       35.74      5.25 o
   4   0  13       53.71       55.72      7.36 o
   6   0  13        0.47        1.39      9.06 o
   8   0  13       61.54       55.29     14.52 o
  10   0  13       39.95       67.45     20.82 o
   1   1  13       51.58       45.27      3.30 o
   2   1  13       19.17       15.85      1.97 o
   3   1  13       16.97       21.08      5.02 o
   4   1  13      114.33      100.43      6.26 o
   5   1  13       48.52       42.66      4.59 o
   6   1  13        0.79        2.52      3.00 o
   7   1  13       19.46       15.95      6.80 o
   8   1  13      237.65      244.59     11.98 o
   9   1  13        0.75        3.86      5.82 o
  10   1  13      154.54      140.31     17.14 o
  11   1  13        7.19       -4.72     17.03 o
   1   2  13      101.54       94.30      4.18 o
   2   2  13       47.35       42.60      7.93 o
   3   2  13       37.74       42.67     10.57 o
   4   2  13      169.66      163.13      8.67 o
   5   2  13        5.50        3.09      2.57 o
   6   2  13      108.93      129.16      8.01 o
   7   2  13        4.08        1.43      5.11 o
   8   2  13      238.42      248.27     12.76 o
   9   2  13        7.52       -1.09      7.24 o
  10   2  13       93.13       65.43     17.03 o
  11   2  13        0.64      -10.57     19.77 o
   1   3  13       48.63       28.89      7.28 o
   2   3  13       50.23       45.49      4.63 o
   3   3  13       21.35       14.77      7.37 o
   4   3  13       67.02       62.13      5.08 o
   5   3  13       17.05       14.74      3.11 o
   6   3  13      315.40      327.17     13.71 o
   7   3  13        0.50       -0.91      5.24 o
   8   3  13      194.34      174.79     10.33 o
   9   3  13        6.11       23.20      9.92 o
  10   3  13      123.87       85.47     13.64 o
   1   4  13       32.19       29.60      2.81 o
   2   4  13        1.76        1.90      3.87 o
   3   4  13       26.04       14.92      3.18 o
   4   4  13      173.26      171.45     13.38 o
   5   4  13        0.98       -0.15      6.11 o
   6   4  13      100.59       98.59     13.12 o
   7   4  13       15.82       22.29     14.52 o
   8   4  13      238.63      252.85     21.26 o
   9   4  13        1.55        1.55     16.57 o
  10   4  13       56.57       48.39     16.88 o
   1   5  13        7.13        5.27      4.03 o
   2   5  13       32.83       23.16      4.62 o
   3   5  13       13.91        4.37      5.15 o
   4   5  13       47.28       39.50     12.81 o
   5   5  13       14.05       28.04     14.30 o
   6   5  13       71.14       72.30     15.94 o
   7   5  13        4.14       10.94      8.89 o
   8   5  13      150.88      174.74     27.13 o
   9   5  13        6.42       14.33     14.02 o
   1   6  13       25.97        2.29     10.80 o
   2   6  13        0.22       -5.66      8.20 o
   3   6  13        0.87      -10.07     14.61 o
   4   6  13       57.37       66.89     18.00 o
   5   6  13        1.52      -15.11     15.11 o
   6   6  13       63.64       34.50     15.29 o
   7   6  13       32.33       35.46     18.09 o
   1   7  13        3.05        3.56     13.45 o
   2   7  13       34.46       18.60     13.88 o
   3   7  13        1.97      -12.93     12.93 o
   4   7  13       82.58      104.56     21.73 o
   0   0  14      234.25      233.44     13.64 o
   2   0  14       18.20       16.44      5.72 o
   4   0  14       60.61       52.90     12.84 o
   6   0  14       65.24       59.02     14.58 o
   8   0  14        8.99       -2.02     12.99 o
   0   1  14      790.09      806.03     21.25 o
   1   1  14       59.14       57.19      2.41 o
   2   1  14        0.09        0.28      3.84 o
   3   1  14        6.67        6.05      4.36 o
   4   1  14      299.81      297.07     11.70 o
   5   1  14       13.50       13.38      6.10 o
   6   1  14       25.60       14.16      5.76 o
   7   1  14        3.74        8.57      9.12 o
   8   1  14       48.99       36.39     15.88 o
   9   1  14        8.07        5.28     17.67 o
   0   2  14      220.72      235.38     16.44 o
   1   2  14       20.42       17.57      2.24 o
   2   2  14       17.51        6.72      4.71 o
   3   2  14       33.78       30.50      5.71 o
   4   2  14       85.63       85.39      7.60 o
   5   2  14       26.92       26.55      6.29 o
   6   2  14        5.70        2.10      6.00 o
   7   2  14        2.55        8.69      8.02 o
   8   2  14        1.69       -5.10     18.21 o
   0   3  14      144.19      147.79     16.07 o
   1   3  14       80.12       54.14      9.10 o
   2   3  14       36.61        0.84      8.49 o
   3   3  14       32.87       34.28     11.19 o
   4   3  14      146.26      164.92     14.27 o
   5   3  14        4.55       17.75     13.21 o
   6   3  14        5.48       16.61      8.34 o
   7   3  14        3.61       -3.60      9.14 o
   8   3  14        3.22       10.54     15.04 o
   0   4  14      414.07      392.69     30.24 o
   1   4  14       24.58        7.39      8.77 o
   2   4  14        0.28       -8.72      9.93 o
   3   4  14       25.07       34.47     13.92 o
   4   4  14      189.59      215.30     19.58 o
   5   4  14        3.65        6.81     11.87 o
   6   4  14        2.96        6.37     11.90 o
   7   4  14       18.36       20.27     15.73 o
   8   4  14        4.65        8.86     12.22 o
   0   5  14      111.39      108.29     16.10 o
   1   5  14        1.77      -15.34     16.49 o
   2   5  14        0.10       -5.32     10.18 o
   3   5  14       23.14       21.35     11.10 o
   4   5  14      152.17      133.53     20.08 o
   5   5  14        7.93       -8.98     15.20 o
   6   5  14        4.96       14.70     15.98 o
   0   6  14      141.69      140.08     16.57 o
   1   6  14        2.14       -2.49      7.74 o
   2   6  14        7.44        9.74     20.58 o
   3   6  14       14.65        0.30     10.19 o
   4   6  14       67.08       78.51     22.25 o
   1   1  15       20.94       13.41      9.34 o
   2   1  15       16.99       15.76      7.57 o
   3   1  15       17.80       12.84     12.53 o
   4   1  15       89.89       75.96     12.81 o
   5   1  15        4.02       -1.55     11.19 o
   6   1  15       15.32       13.92     14.42 o
   7   1  15        5.30       -1.37     13.40 o
   1   2  15        9.19       20.40      7.12 o
   2   2  15        1.34       -0.66      6.32 o
   3   2  15       16.24        6.25      7.22 o
   4   2  15       39.75       66.92     19.71 o
   5   2  15        5.27       10.23     15.63 o
   6   2  15       31.54       21.57     16.04 o
   7   2  15       21.58       14.58     17.44 o
   1   3  15       15.44       15.15      9.17 o
   2   3  15       21.55       14.68     11.05 o
   3   3  15        8.41       12.40      9.82 o
   4   3  15       34.98       47.55     12.77 o
   5   3  15        1.89       -0.16     17.90 o
   6   3  15       96.78       77.36     20.05 o
   1   4  15        5.13        2.60     12.42 o
   2   4  15        7.24       -1.45      8.18 o
   3   4  15       11.82       11.34     15.14 o
   4   4  15      129.34      135.39     16.16 o
   5   4  15       12.51      -12.03     12.03 o
   1   5  15        2.90       11.55     10.46 o
   2   5  15        2.98       12.25     12.70 o
   3   5  15        0.67       12.56     13.71 o
   1   3  16        2.99       -5.69     14.42 o
   2   3  16      333.64      375.62     26.05 o
   3   3  16       26.36       13.18     15.85 o
 
